# Supplementary material for: Insulin resistance and its association with coronary heart disease: insights from bioinformatics analysis
Source: Front Endocrinol (Lausanne). 2025 Dec 12;16:1730801. doi: 10.3389/fendo.2025.1730801 (PMC12740753; doi:10.3389/fendo.2025.1730801)
Supplement: Supplementary file 2 [file DataSheet2.xlsx]

## Sheet: Sheet1
Supplementary File S2 The overlapping gene set consisted of 869 genes
ID	gene name
1	ATAD3A
2	SKI
3	PRDM16
4	UTS2
5	H6PD
6	MTOR
7	MTHFR
8	PLOD1
9	MFN2
10	CTRC
11	CELA2A
12	PLA2G2A
13	ECE1
14	SELENON
15	FNDC5
16	ZMPSTE24
17	SLC2A1
18	CPT2
19	DHCR24
20	APOA2
21	FCGR2A
22	FCGR2B
23	ATP1B1
24	SLC19A2
25	F5
26	FASLG
27	PTGS2
28	PLA2G4A
29	PTPRC
30	GCKR
31	ALK
32	SRD5A2
33	EIF2AK2
34	EPAS1
35	MSH6
36	PNPT1
37	PLCD1
38	MYD88
39	SCN10A
40	SCN11A
41	CX3CR1
42	CTNNB1
43	CCK
44	CCR2
45	CCR5
46	CAMP
47	TREX1
48	RHOA
49	CISH
50	PRKCI
51	SLC2A2
52	PIK3CA
53	ABCC5
54	IGF2BP2
55	AHSG
56	ADIPOQ
57	LPP
58	OPA1
59	TFRC
60	MAPK9
61	FLT4
62	IRF4
63	FOXC1
64	F13A1
65	EDN1
66	ATXN1
67	NHLRC1
68	CDKAL1
69	HFE
70	HLA-A
71	HLA-E
72	TUBB
73	POU5F1
74	HLA-C
75	HLA-B
76	MICA
77	LTA
78	TNF
79	HSPA1A
80	CFB
81	HLA-DRB1
82	HLA-DQA1
83	HLA-DQB1
84	TAP2
85	PSMB8
86	TAP1
87	PSMB9
88	BAK1
89	ITPR3
90	LEMD2
91	HMGA1
92	PPARD
93	TULP1
94	FKBP5
95	MAPK14
96	CDKN1A
97	GLO1
98	MMUT
99	IL17A
100	MIR339
101	ACTB
102	PMS2
103	RAC1
104	AHR
105	IL6
106	NPY
107	BLVRA
108	GCK
109	GUSB
110	SRI
111	COL1A2
112	PON1
113	PON2
114	PDK4
115	CYP3A5
116	GIGYF1
117	NAMPT
118	PIK3CG
119	PPP1R3A
120	CAV1
121	MET
122	CFTR
123	PAX4
124	LEP
125	IKBKB
126	PRKDC
127	CYP7B1
128	FABP4
129	NBN
130	VPS13B
131	TRHR
132	SLC30A8
133	CCN3
134	FBXO32
135	NSMCE2
136	MYC
137	CYP11B1
138	HSF1
139	DGAT1
140	JAK2
141	CD274
142	CDKN2A
143	AQP7
144	PAPPA
145	TLR4
146	PTGS1
147	LMX1B
148	SLC27A4
149	DOLK
150	ABL1
151	TSC1
152	CEL
153	SURF1
154	ADAMTS13
155	AVPR2
156	ATP6AP1
157	G6PD
158	IKBKG
159	F8
160	SRY
161	ANGPTL3
162	ALG6
163	JAK1
164	LEPR
165	LEPROT
166	PTGER3
167	CCN1
168	RPL5
169	GCLM
170	F3
171	SORT1
172	SLC16A1
173	PTPN22
174	NRAS
175	VANGL1
176	MCL1
177	CTSK
178	IL6R
179	ADAR
180	MUC1
181	GBA1
182	PKLR
183	LMNA
184	BGLAP
185	CRP
186	USF1
187	CACNA1S
188	REN
189	MAPKAPK2
190	IL10
191	CR1
192	HSD11B1
193	MIA3
194	TLR5
195	PARP1
196	COQ8A
197	AGT
198	EGLN1
199	CHRM3
200	AKT3
201	NLRP3
202	ADAM17
203	ROCK2
204	LPIN1
205	MYCN
206	ADCY3
207	POMC
208	DNMT3A
209	KCNK3
210	ALMS1
211	REG1A
212	FABP1
213	MAP4K4
214	FHL2
215	MERTK
216	IL1B
217	IL37
218	IL1RN
219	PROC
220	GPD2
221	DPP4
222	GCG
223	SCN1A
224	G6PC2
225	NFE2L2
226	ITGA4
227	NEUROD1
228	SLC40A1
229	STAT1
230	PGAP1
231	CFLAR
232	CASP8
233	SUMO1
234	BMPR2
235	CTLA4
236	ICOS
237	CREB1
238	IDH1
239	PIKFYVE
240	BARD1
241	FN1
242	CXCR2
243	CXCR1
244	PRKAG3
245	IRS1
246	MFF
247	GIGYF2
248	UGT1A1
249	CAPN10
250	PDCD1
251	ITPR1
252	CAV3
253	OGG1
254	CIDEC
255	FANCD2
256	VHL
257	GHRL
258	HRH1
259	PPARG
260	RAF1
261	XPC
262	BTD
263	THRB
264	TGFBR2
265	MLH1
266	TLR9
267	PBRM1
268	PRKCD
269	WNT5A
270	APPL1
271	MITF
272	POU1F1
273	CD47
274	ZBTB20
275	GSK3B
276	MYLK
277	GATA2
278	CNBP
279	TRH
280	NPHP3
281	TF
282	AGTR1
283	GYG1
284	CP
285	MBNL1
286	PCYT1A
287	CEP19
288	ADD1
289	HTT
290	WFS1
291	PPARGC1A
292	NPC1
293	UCHL1
294	PDGFRA
295	KIT
296	KDR
297	REST
298	IGFBP7
299	GC
300	ALB
301	CXCL10
302	COQ2
303	DMP1
304	SPP1
305	ABCG2
306	SNCA
307	ADH5
308	TRMT10A
309	MTTP
310	PPP3CA
311	NFKB1
312	MANBA
313	CISD2
314	AIMP1
315	HADH
316	EGF
317	FABP2
318	IL2
319	UCP1
320	IL15
321	EDNRA
322	NR3C2
323	TLR2
324	FGB
325	FGA
326	FGG
327	CPE
328	CASP3
329	TLR3
330	SLC6A19
331	TERT
332	PRKAA1
333	GHR
334	ISL1
335	IL6ST
336	PDE4D
337	PIK3R1
338	SLC30A5
339	CARTPT
340	GFM2
341	F2RL1
342	DHFR
343	XRCC4
344	RASA1
345	PCSK1
346	LNPEP
347	EFNA5
348	APC
349	IRF1
350	IL13
351	IL4
352	IL9
353	EGR1
354	CD14
355	HDAC3
356	FGF1
357	NR3C1
358	YIPF5
359	ADRB2
360	MIR145
361	PPARGC1B
362	PDGFRB
363	HAVCR1
364	HAVCR2
365	LMBRD1
366	PDSS2
367	HDAC2
368	GJA1
369	ENPP1
370	CCN2
371	MAP3K5
372	TNFAIP3
373	EPM2A
374	TAB2
375	SUMO4
376	ESR1
377	VIP
378	IGF2R
379	PRKN
380	OGDH
381	DDC
382	EGFR
383	CLDN4
384	NCF1
385	MDH2
386	CD36
387	HGF
388	ABCB4
389	ABCB1
390	SMO
391	AKR1B1
392	MTPN
393	BRAF
394	PRSS1
395	CLCN1
396	NOS3
397	CDK5
398	XRCC2
399	SHH
400	DEFB1
401	PPP1R3B
402	BLK
403	GATA4
404	LPL
405	SLC39A14
406	TNFRSF10B
407	GNRH1
408	EPHX2
409	NRG1
410	ADRB3
411	IDO1
412	FXN
413	TRPM6
414	NTRK2
415	FANCC
416	PTCH1
417	ALDOB
418	ABCA1
419	NOTCH1
420	MIR126
421	AGPAT2
422	PTGDS
423	ABCA2
424	GRIN1
425	EHMT1
426	KLF6
427	IL2RA
428	PRKCQ
429	DHTKD1
430	PTF1A
431	ANKRD26
432	ZEB1
433	RET
434	CXCL12
435	ALOX5
436	MAPK8
437	ERCC6
438	PRKG1
439	MBL2
440	TFAM
441	SIRT1
442	NEUROG3
443	PCBD1
444	SLC29A3
445	MCU
446	PLAU
447	POLR3A
448	BMPR1A
449	PTEN
450	FAS
451	RBP4
452	PLCE1
453	CYP2C9
454	GOT1
455	ABCC2
456	CHUK
457	SCD
458	PAX2
459	GBF1
460	SUFU
461	NT5C2
462	SORCS1
463	ADRA2A
464	TCF7L2
465	ADRB1
466	HTRA1
467	OAT
468	HRAS
469	PNPLA2
470	IGF2
471	INS
472	TH
473	KCNQ1
474	KCNQ1OT1
475	CDKN1C
476	TRIM21
477	HBB
478	APBB1
479	TUB
480	PTH
481	RRAS2
482	CALCA
483	SOX6
484	KCNJ11
485	ABCC8
486	LDHA
487	PAX6
488	WT1
489	CD59
490	CAT
491	CD44
492	TRAF6
493	RAG1
494	MAPK8IP1
495	F2
496	NR1H3
497	MADD
498	PTPRJ
499	APLNR
500	SERPING1
501	CNTF
502	BSCL2
503	VEGFB
504	MEN1
505	RNASEH2C
506	CFL1
507	BANF1
508	AIP
509	GSTP1
510	LRP5
511	GAL
512	CPT1A
513	CCND1
514	DHCR7
515	IL18BP
516	INPPL1
517	UCP2
518	UCP3
519	CTSC
520	MTNR1B
521	TRPC6
522	YAP1
523	ATM
524	SIK2
525	CRYAB
526	IL18
527	PTS
528	DRD2
529	APOA5
530	APOC3
531	APOA1
532	SLC37A4
533	CBL
534	KCNJ1
535	CACNA1C
536	KCNA5
537	TNFRSF1A
538	SCNN1A
539	GNB3
540	PTPN6
541	CLEC7A
542	ETV6
543	CDKN1B
544	PDE3A
545	IAPP
546	GYS2
547	ABCC9
548	KRAS
549	DNM1L
550	VDR
551	PFKM
552	PRKAG1
553	KMT2D
554	SLC11A2
555	SCN8A
556	ACVRL1
557	HNRNPA1
558	ERBB3
559	CYP27B1
560	HMGA2
561	IFNG
562	IL22
563	TPH2
564	SOCS2
565	NR1H4
566	IGF1
567	TXNRD1
568	CRY1
569	ACACB
570	TRPV4
571	ATXN2
572	PTPN11
573	KSR2
574	PRKAB1
575	SIRT4
576	HNF1A
577	P2RX7
578	VPS33A
579	SCARB1
580	PDX1
581	FLT1
582	BRCA2
583	KL
584	HTR2A
585	RB1
586	RNASEH2B
587	ATP7B
588	TBC1D4
589	ABCC4
590	LIG4
591	IRS2
592	COL4A1
593	F10
594	CTSG
595	PRKD1
596	FANCM
597	MGAT2
598	LGALS3
599	HIF1A
600	ESR2
601	EIF2S1
602	PSEN1
603	MLH3
604	TGFB3
605	DIO2
606	TSHR
607	CHGA
608	DLK1
609	TRAF3
610	CKB
611	XRCC3
612	AKT1
613	UBE3A
614	TJP1
615	SPRED1
616	RAD51
617	FBN1
618	CYP19A1
619	DMXL2
620	RAB27A
621	LIPC
622	ADAM10
623	CILP
624	MAP2K1
625	HEXA
626	BBS4
627	PML
628	FAH
629	FANCI
630	POLG
631	PLIN1
632	FURIN
633	IGF1R
634	MEF2A
635	SELENOS
636	HBA1
637	SSTR5
638	TSC2
639	PKD1
640	ABCA3
641	DNASE1
642	CREBBP
643	PMM2
644	CIITA
645	SOCS1
646	ERCC4
647	MYH11
648	ABCC6
649	SCNN1G
650	SCNN1B
651	IL4R
652	CLN3
653	ATP2A1
654	MAPK3
655	VKORC1
656	SLC5A2
657	NOD2
658	CYLD
659	FTO
660	BBS2
661	CETP
662	COQ9
663	NOL3
664	CDH1
665	BCAR1
666	MLYCD
667	FOXC2
668	PIEZO1
669	APRT
670	FANCA
671	YWHAE
672	TRPV1
673	CTNS
674	ATP2A3
675	PFN1
676	C1QBP
677	SLC2A4
678	POLR2A
679	SHBG
680	TP53
681	FLCN
682	SREBF1
683	B9D1
684	BLMH
685	NF1
686	CCL2
687	CCL11
688	CCL5
689	CCL3
690	HNF1B
691	ERBB2
692	THRA
693	NR1D1
694	RARA
695	HCRT
696	STAT5B
697	STAT3
698	CAVIN1
699	WNK4
700	BECN1
701	BRCA1
702	PYY
703	NAGS
704	SLC4A1
705	GRN
706	MAP3K14
707	MAPT
708	GOSR2
709	TBX21
710	PHB1
711	SPOP
712	COL1A1
713	NOG
714	MKS1
715	MPO
716	TRIM37
717	MIR21
718	PPM1D
719	BRIP1
720	ACE
721	GH1
722	SCN4A
723	AXIN2
724	PRKAR1A
725	RHBDF2
726	BIRC5
727	SOCS3
728	GAA
729	RPTOR
730	P4HB
731	DCXR
732	USP14
733	TYMS
734	MC2R
735	ROCK1
736	GATA6
737	RBBP8
738	CDH2
739	TTR
740	ATP5F1A
741	IER3IP1
742	DCC
743	ATP8B1
744	GRP
745	MC4R
746	BCL2
747	NFATC1
748	ELANE
749	GPX4
750	STK11
751	AMH
752	LMNB2
753	ZBTB7A
754	MAP2K2
755	C3
756	INSR
757	RETN
758	CD209
759	ANGPTL4
760	DNMT1
761	ICAM1
762	KEAP1
763	SMARCA4
764	LDLR
765	GET3
766	RNASEH2A
767	NOTCH3
768	PIK3R2
769	GDF15
770	NDUFA13
771	HAMP
772	TYROBP
773	DYRK1B
774	AKT2
775	CYP2A6
776	AXL
777	TGFB1
778	GSK3A
779	LIPE
780	KCNN4
781	APOE
782	ERCC2
783	ERCC1
784	DMPK
785	FUT2
786	BAX
787	GYS1
788	NR1H2
789	POLD1
790	FPR1
791	RBCK1
792	PROKR2
793	BMP2
794	MKKS
795	FOXA2
796	ID1
797	DNMT3B
798	E2F1
799	NFS1
800	SRC
801	TOP1
802	HNF4A
803	MMP9
804	SLC2A10
805	PTGIS
806	SNAI1
807	CEBPB
808	PTPN1
809	NFATC2
810	CYP24A1
811	PCK1
812	STX16
813	GNAS
814	LAMA5
815	USP25
816	APP
817	SOD1
818	MRAP
819	IFNAR2
820	RUNX1
821	DYRK1A
822	KCNJ6
823	ETS2
824	MX1
825	CSTB
826	AIRE
827	SLC19A1
828	CLTCL1
829	TXNRD2
830	SNAP29
831	MAPK1
832	BCR
833	MIF
834	XBP1
835	SLC5A1
836	TIMP3
837	MB
838	APOL1
839	TXN2
840	IL2RB
841	PLA2G6
842	PDGFB
843	EP300
844	PNPLA3
845	PPARA
846	TRMU
847	SHANK3
848	SHOX
849	PIGA
850	PDHA1
851	RPS6KA3
852	GK
853	DMD
854	CYBB
855	CFP
856	GATA1
857	HDAC6
858	FOXP3
859	AR
860	OGT
861	BTK
862	GLA
863	PRPS1
864	AGTR2
865	APLN
866	GPC3
867	HPRT1
868	F9
869	ABCD1
