# Supplementary material for: Insulin resistance and its association with coronary heart disease: insights from bioinformatics analysis
Source: Front Endocrinol (Lausanne). 2025 Dec 12;16:1730801. doi: 10.3389/fendo.2025.1730801 (PMC12740753; doi:10.3389/fendo.2025.1730801)
Supplement: Supplementary file 3 [file DataSheet3.xlsx]

## Sheet: KEGG_enrichment_full
ID	term	gene count	p	FDR
hsa04931	Insulin resistance	55	2.9962e-32	1.00073e-29
hsa05167	Kaposi sarcoma-associated herpesvirus infection	72	9.14251e-31	1.5268e-28
hsa05163	Human cytomegalovirus infection	75	1.57884e-28	1.75777e-26
hsa04933	AGE-RAGE signaling pathway in diabetic complications	49	8.11974e-28	6.77999e-26
hsa05215	Prostate cancer	50	1.23235e-27	8.23209e-26
hsa05205	Proteoglycans in cancer	69	5.42016e-27	3.01722e-25
hsa05417	Lipid and atherosclerosis	70	4.30441e-26	2.05382e-24
hsa04068	FoxO signaling pathway	54	8.96169e-26	3.7415e-24
hsa04920	Adipocytokine signaling pathway	39	2.67295e-25	9.9196e-24
hsa05210	Colorectal cancer	43	5.82935e-25	1.78665e-23
hsa05161	Hepatitis B	59	5.88418e-25	1.78665e-23
hsa01521	EGFR tyrosine kinase inhibitor resistance	41	1.20854e-24	3.36378e-23
hsa05235	PD-L1 expression and PD-1 checkpoint pathway in cancer	43	3.36136e-24	8.63612e-23
hsa04151	PI3K-Akt signaling pathway	90	6.06585e-24	1.44714e-22
hsa05160	Hepatitis C	57	6.74209e-24	1.50124e-22
hsa05212	Pancreatic cancer	39	2.98664e-23	5.86787e-22
hsa05220	Chronic myeloid leukemia	39	2.98664e-23	5.86787e-22
hsa04910	Insulin signaling pathway	52	4.69887e-23	8.71901e-22
hsa04668	TNF signaling pathway	47	5.85234e-22	1.02878e-20
hsa04625	C-type lectin receptor signaling pathway	44	7.32279e-22	1.22291e-20
hsa04917	Prolactin signaling pathway	36	1.4192e-21	2.2572e-20
hsa05218	Melanoma	36	4.80678e-21	7.29756e-20
hsa04066	HIF-1 signaling pathway	44	6.85384e-21	9.95297e-20
hsa05213	Endometrial cancer	32	1.73461e-20	2.414e-19
hsa05168	Herpes simplex virus 1 infection	57	1.83157e-20	2.44698e-19
hsa05164	Influenza A	55	3.00117e-20	3.85535e-19
hsa04659	Th17 cell differentiation	43	3.65217e-20	4.51787e-19
hsa04380	Osteoclast differentiation	49	1.01713e-19	1.21329e-18
hsa04010	MAPK signaling pathway	74	1.41359e-19	1.62806e-18
hsa05162	Measles	48	1.68055e-19	1.87101e-18
hsa05230	Central carbon metabolism in cancer	34	2.01032e-19	2.16596e-18
hsa01522	Endocrine resistance	40	2.7484e-19	2.86864e-18
hsa05166	Human T-cell leukemia virus 1 infection	62	3.0825e-19	3.11986e-18
hsa05165	Human papillomavirus infection	78	3.86255e-19	3.79439e-18
hsa04210	Apoptosis	47	5.51883e-19	5.26654e-18
hsa04152	AMPK signaling pathway	44	8.21292e-19	7.21873e-18
hsa04919	Thyroid hormone signaling pathway	44	8.21292e-19	7.21873e-18
hsa04935	Growth hormone synthesis, secretion and action	44	8.21292e-19	7.21873e-18
hsa04936	Alcoholic liver disease	48	9.0422e-19	7.74383e-18
hsa04630	JAK-STAT signaling pathway	52	1.25945e-18	1.05164e-17
hsa05142	Chagas disease	40	1.50338e-18	1.2247e-17
hsa04081	Hormone signaling	60	2.06712e-18	1.64386e-17
hsa05152	Tuberculosis	54	2.26475e-18	1.75913e-17
hsa04930	Type II diabetes mellitus	27	2.33114e-18	1.76954e-17
hsa04211	Longevity regulating pathway	37	3.09616e-18	2.29804e-17
hsa05221	Acute myeloid leukemia	32	4.5626e-18	3.31284e-17
hsa05145	Toxoplasmosis	41	6.97234e-18	4.95481e-17
hsa04620	Toll-like receptor signaling pathway	40	1.6065e-17	1.11786e-16
hsa05418	Fluid shear stress and atherosclerosis	46	1.7665e-17	1.2041e-16
hsa05226	Gastric cancer	47	3.50856e-17	2.34372e-16
hsa04218	Cellular senescence	48	4.88145e-17	3.19687e-16
hsa05223	Non-small cell lung cancer	32	6.23908e-17	4.00741e-16
hsa05225	Hepatocellular carcinoma	50	6.44646e-17	4.06248e-16
hsa05224	Breast cancer	46	1.09413e-16	6.76742e-16
hsa05211	Renal cell carcinoma	31	1.34518e-16	8.16891e-16
hsa05169	Epstein-Barr virus infection	55	1.60137e-16	9.55103e-16
hsa04213	Longevity regulating pathway - multiple species	29	2.10809e-16	1.23527e-15
hsa05214	Glioma	32	2.63278e-16	1.51612e-15
hsa05135	Yersinia infection	43	1.01043e-15	5.72008e-15
hsa04932	Non-alcoholic fatty liver disease	46	1.37902e-15	7.67654e-15
hsa04923	Regulation of lipolysis in adipocytes	27	4.61769e-15	2.51028e-14
hsa04722	Neurotrophin signaling pathway	39	4.65981e-15	2.51028e-14
hsa04660	T cell receptor signaling pathway	39	8.67473e-15	4.59898e-14
hsa04024	cAMP signaling pathway	55	1.5665e-14	8.17518e-14
hsa05219	Bladder cancer	22	2.39318e-14	1.22972e-13
hsa04148	Efferocytosis	44	3.43258e-14	1.73709e-13
hsa04014	Ras signaling pathway	56	4.22321e-14	2.1053e-13
hsa05206	MicroRNAs in cancer	67	5.45745e-14	2.68057e-13
hsa05140	Leishmaniasis	30	6.38846e-14	3.09238e-13
hsa05170	Human immunodeficiency virus 1 infection	52	8.99192e-14	4.29043e-13
hsa01524	Platinum drug resistance	29	9.7041e-14	4.56503e-13
hsa04012	ErbB signaling pathway	31	1.28561e-13	5.9638e-13
hsa05321	Inflammatory bowel disease	27	1.36922e-13	6.26466e-13
hsa04510	Focal adhesion	50	1.56138e-13	7.04733e-13
hsa04015	Rap1 signaling pathway	51	2.39783e-13	1.06783e-12
hsa04371	Apelin signaling pathway	40	2.57316e-13	1.13084e-12
hsa05216	Thyroid cancer	19	4.10225e-12	1.77942e-11
hsa04062	Chemokine signaling pathway	46	5.27491e-12	2.25874e-11
hsa04370	VEGF signaling pathway	24	5.6678e-12	2.39626e-11
hsa05131	Shigellosis	54	7.84207e-12	3.27407e-11
hsa04658	Th1 and Th2 cell differentiation	30	8.68728e-12	3.58216e-11
hsa04072	Phospholipase D signaling pathway	39	1.05528e-11	4.29835e-11
hsa05415	Diabetic cardiomyopathy	47	1.34622e-11	5.40978e-11
hsa05010	Alzheimer disease	71	1.36054e-11	5.40978e-11
hsa04657	IL-17 signaling pathway	30	1.60037e-11	6.28851e-11
hsa04022	cGMP-PKG signaling pathway	41	2.32233e-11	9.01928e-11
hsa05171	Coronavirus disease - COVID-19	51	2.62061e-11	1.00607e-10
hsa04929	GnRH secretion	24	4.26586e-11	1.61909e-10
hsa04922	Glucagon signaling pathway	31	8.79424e-11	3.30031e-10
hsa04611	Platelet activation	34	9.2469e-11	3.43163e-10
hsa04662	B cell receptor signaling pathway	28	1.52269e-10	5.58878e-10
hsa04934	Cushing syndrome	38	1.60367e-10	5.82202e-10
hsa04664	Fc epsilon RI signaling pathway	24	1.82433e-10	6.55189e-10
hsa05222	Small cell lung cancer	28	2.68793e-10	9.55072e-10
hsa04150	mTOR signaling pathway	38	2.92764e-10	1.0293e-09
hsa05144	Malaria	20	3.38217e-10	1.17671e-09
hsa05207	Chemical carcinogenesis - receptor activation	46	3.72517e-10	1.28269e-09
hsa04621	NOD-like receptor signaling pathway	42	4.78327e-10	1.63022e-09
hsa05143	African trypanosomiasis	17	5.34416e-10	1.80298e-09
hsa05208	Chemical carcinogenesis - reactive oxygen species	47	5.49854e-10	1.83651e-09
hsa05203	Viral carcinogenesis	44	5.97611e-10	1.97626e-09
hsa04140	Autophagy - animal	39	6.29186e-10	2.05497e-09
hsa05132	Salmonella infection	50	6.33719e-10	2.05497e-09
hsa04926	Relaxin signaling pathway	33	9.96488e-10	3.20026e-09
hsa01523	Antifolate resistance	15	1.27552e-09	4.0533e-09
hsa04950	Maturity onset diabetes of the young	14	1.28638e-09	4.0533e-09
hsa05231	Choline metabolism in cancer	28	1.32971e-09	4.15067e-09
hsa03320	PPAR signaling pathway	24	1.74826e-09	5.40665e-09
hsa04550	Signaling pathways regulating pluripotency of stem cells	34	4.27575e-09	1.31018e-08
hsa05130	Pathogenic Escherichia coli infection	42	4.75919e-09	1.44506e-08
hsa04960	Aldosterone-regulated sodium reabsorption	16	8.33491e-09	2.50798e-08
hsa04921	Oxytocin signaling pathway	35	8.82823e-09	2.6327e-08
hsa04650	Natural killer cell mediated cytotoxicity	32	9.11184e-09	2.69323e-08
hsa04071	Sphingolipid signaling pathway	30	1.28769e-08	3.77271e-08
hsa02010	ABC transporters	17	2.02564e-08	5.88317e-08
hsa04915	Estrogen signaling pathway	32	2.35135e-08	6.77027e-08
hsa04540	Gap junction	25	2.48467e-08	7.05204e-08
hsa04064	NF-kappa B signaling pathway	27	2.49144e-08	7.05204e-08
hsa05120	Epithelial cell signaling in Helicobacter pylori infection	21	6.59817e-08	1.85192e-07
hsa04060	Cytokine-cytokine receptor interaction	51	8.8279e-08	2.4571e-07
hsa04940	Type I diabetes mellitus	16	9.9422e-08	2.74438e-07
hsa04520	Adherens junction	24	1.38495e-07	3.7916e-07
hsa05323	Rheumatoid arthritis	24	2.13714e-07	5.80329e-07
hsa05133	Pertussis	21	3.87685e-07	1.04425e-06
hsa04020	Calcium signaling pathway	44	4.88008e-07	1.30396e-06
hsa04912	GnRH signaling pathway	23	5.76434e-07	1.52801e-06
hsa04061	Viral protein interaction with cytokine and cytokine receptor	24	5.95376e-07	1.56579e-06
hsa04810	Regulation of actin cytoskeleton	41	7.00483e-07	1.82782e-06
hsa05330	Allograft rejection	14	7.5981e-07	1.96726e-06
hsa04350	TGF-beta signaling pathway	25	1.04288e-06	2.6794e-06
hsa04613	Neutrophil extracellular trap formation	36	1.31116e-06	3.34296e-06
hsa04270	Vascular smooth muscle contraction	28	1.45711e-06	3.68694e-06
hsa04726	Serotonergic synapse	25	2.48966e-06	6.20557e-06
hsa04928	Parathyroid hormone synthesis, secretion and action	25	2.48966e-06	6.20557e-06
hsa04725	Cholinergic synapse	25	2.94124e-06	7.27686e-06
hsa04080	Neuroactive ligand-receptor interaction	55	3.01229e-06	7.39784e-06
hsa05134	Legionellosis	16	4.03573e-06	9.83892e-06
hsa05332	Graft-versus-host disease	14	5.37367e-06	1.30058e-05
hsa04979	Cholesterol metabolism	15	5.43176e-06	1.30519e-05
hsa04217	Necroptosis	30	5.69845e-06	1.35949e-05
hsa04750	Inflammatory mediator regulation of TRP channels	22	6.80046e-06	1.61089e-05
hsa04730	Long-term depression	16	1.07431e-05	2.5269e-05
hsa04720	Long-term potentiation	17	1.18216e-05	2.76114e-05
hsa05146	Amoebiasis	22	1.33491e-05	3.09625e-05
hsa04145	Phagosome	29	1.60602e-05	3.69938e-05
hsa04360	Axon guidance	32	1.63855e-05	3.74845e-05
hsa04924	Renin secretion	17	1.80008e-05	4.08999e-05
hsa05416	Viral myocarditis	17	2.20569e-05	4.97771e-05
hsa05022	Pathways of neurodegeneration - multiple diseases	64	2.26013e-05	5.06632e-05
hsa05410	Hypertrophic cardiomyopathy	21	2.33287e-05	5.19452e-05
hsa04927	Cortisol synthesis and secretion	16	3.20131e-05	7.04354e-05
hsa04916	Melanogenesis	21	3.20544e-05	7.04354e-05
hsa05202	Transcriptional misregulation in cancer	33	4.09572e-05	8.94099e-05
hsa04517	IgSF CAM signaling	44	4.87983e-05	0.000105835
hsa05320	Autoimmune thyroid disease	14	5.3526e-05	0.00011534
hsa04666	Fc gamma R-mediated phagocytosis	20	7.5504e-05	0.000161656
hsa04975	Fat digestion and absorption	12	8.37701e-05	0.000178212
hsa05217	Basal cell carcinoma	15	8.50286e-05	0.000179744
hsa04672	Intestinal immune network for IgA production	13	9.54469e-05	0.000200498
hsa04911	Insulin secretion	18	0.000105883	0.000221031
hsa04215	Apoptosis - multiple species	10	0.000115362	0.000239322
hsa04610	Complement and coagulation cascades	18	0.000144473	0.000297864
hsa03440	Homologous recombination	11	0.000242258	0.000496407
hsa03460	Fanconi anemia pathway	13	0.000269975	0.000549826
hsa05100	Bacterial invasion of epithelial cells	16	0.000322207	0.000652224
hsa04914	Progesterone-mediated oocyte maturation	20	0.000382828	0.000770269
hsa04913	Ovarian steroidogenesis	12	0.000582696	0.00116539
hsa05310	Asthma	9	0.00060816	0.00120908
hsa04115	p53 signaling pathway	15	0.000651472	0.00128752
hsa04640	Hematopoietic cell lineage	18	0.000746694	0.00146703
hsa04714	Thermogenesis	33	0.00081469	0.00159127
hsa05020	Prion disease	37	0.00112102	0.00217686
hsa04390	Hippo signaling pathway	24	0.00126567	0.00244354
hsa04216	Ferroptosis	10	0.00127751	0.00245223
hsa04622	RIG-I-like receptor signaling pathway	14	0.00130313	0.00248712
hsa04614	Renin-angiotensin system	7	0.00148529	0.00281867
hsa04925	Aldosterone synthesis and secretion	17	0.00158313	0.00298738
hsa04670	Leukocyte transendothelial migration	19	0.00174526	0.00327481
hsa04623	Cytosolic DNA-sensing pathway	15	0.00192485	0.00359162
hsa04973	Carbohydrate digestion and absorption	11	0.0020839	0.00386679
hsa04981	Folate transport and metabolism	8	0.00223773	0.00412929
hsa05340	Primary immunodeficiency	9	0.00230343	0.00422717
hsa05414	Dilated cardiomyopathy	17	0.00337756	0.00616451
hsa04972	Pancreatic secretion	17	0.00373567	0.00678106
hsa04728	Dopaminergic synapse	20	0.00377263	0.00681113
hsa04976	Bile secretion	15	0.00432802	0.00777182
hsa05017	Spinocerebellar ataxia	21	0.0043973	0.00785401
hsa04612	Antigen processing and presentation	14	0.00460337	0.00817833
hsa04261	Adrenergic signaling in cardiomyocytes	22	0.00464194	0.00820322
hsa04310	Wnt signaling pathway	24	0.00502786	0.00883845
hsa04530	Tight junction	23	0.00751264	0.0131373
hsa04137	Mitophagy - animal	16	0.00795984	0.0138468
hsa04142	Lysosome	19	0.00817028	0.0141392
hsa00590	Arachidonic acid metabolism	11	0.00962364	0.0165685
hsa00561	Glycerolipid metabolism	11	0.0121223	0.0207633
hsa04977	Vitamin digestion and absorption	6	0.0139309	0.0237394
hsa04710	Circadian rhythm	7	0.0152497	0.0258549
hsa05412	Arrhythmogenic right ventricular cardiomyopathy	13	0.0168697	0.028457
hsa00100	Steroid biosynthesis	5	0.0173108	0.0290542
hsa00790	Folate biosynthesis	6	0.0199309	0.0332845
hsa05150	Staphylococcus aureus infection	14	0.0290922	0.0483423
hsa00620	Pyruvate metabolism	8	0.0292529	0.0483686
hsa03430	Mismatch repair	5	0.0308905	0.0508247
hsa00500	Starch and sucrose metabolism	7	0.0351206	0.0575013
hsa04971	Gastric acid secretion	11	0.0354645	0.0577813
hsa05030	Cocaine addiction	8	0.0365597	0.0592282
hsa00052	Galactose metabolism	6	0.0367073	0.0592282
hsa04144	Endocytosis	28	0.0408912	0.0654906
hsa04713	Circadian entrainment	13	0.0409806	0.0654906
hsa01200	Carbon metabolism	15	0.0417112	0.0663407
hsa01210	2-Oxocarboxylic acid metabolism	6	0.0419825	0.0664558
hsa04110	Cell cycle	19	0.0426696	0.0672248
hsa04978	Mineral absorption	9	0.0487339	0.0764185
hsa03265	Virion - Ebolavirus, Lyssavirus and Morbillivirus	3	0.0630454	0.098398
hsa00350	Tyrosine metabolism	6	0.067668	0.105121
hsa04340	Hedgehog signaling pathway	8	0.0713858	0.110384
hsa05034	Alcoholism	21	0.0758097	0.116684
hsa03450	Non-homologous end-joining	3	0.077311	0.118449
hsa04970	Salivary secretion	12	0.0792878	0.120652
hsa00010	Glycolysis / Gluconeogenesis	9	0.0794717	0.120652
hsa00020	Citrate cycle (TCA cycle)	5	0.0833556	0.125976
hsa05012	Parkinson disease	28	0.0853582	0.128422
hsa04512	ECM-receptor interaction	11	0.0907491	0.13592
hsa05031	Amphetamine addiction	9	0.0918498	0.136955
hsa00030	Pentose phosphate pathway	5	0.0932554	0.138432
hsa05110	Vibrio cholerae infection	7	0.10431	0.154158
hsa00380	Tryptophan metabolism	6	0.110139	0.162055
hsa00270	Cysteine and methionine metabolism	7	0.11281	0.165231
hsa04330	Notch signaling pathway	8	0.113287	0.165231
hsa04961	Endocrine and other factor-regulated calcium reabsorption	7	0.121663	0.176676
hsa00360	Phenylalanine metabolism	3	0.127278	0.183237
hsa00603	Glycosphingolipid biosynthesis - globo and isoglobo series	3	0.127278	0.183237
hsa04514	Cell adhesion molecule (CAM) interaction	17	0.128363	0.184005
hsa04918	Thyroid hormone synthesis	9	0.135317	0.193145
hsa03273	Virion - Lassa virus and SFTS virus	3	0.145959	0.207448
hsa00040	Pentose and glucuronate interconversions	5	0.150934	0.21361
hsa00511	Other glycan degradation	3	0.165462	0.233182
hsa00760	Nicotinate and nicotinamide metabolism	5	0.177383	0.248933
hsa04724	Glutamatergic synapse	12	0.203888	0.284931
hsa00785	Lipoic acid metabolism	3	0.206483	0.287292
hsa04114	Oocyte meiosis	14	0.207298	0.287292
hsa00591	Linoleic acid metabolism	4	0.208988	0.288437
hsa03420	Nucleotide excision repair	7	0.227319	0.312446
hsa00140	Steroid hormone biosynthesis	7	0.239309	0.327578
hsa00640	Propanoate metabolism	4	0.24362	0.330431
hsa00130	Ubiquinone and other terpenoid-quinone biosynthesis	2	0.24394	0.330431
hsa04070	Phosphatidylinositol signaling system	10	0.24436	0.330431
hsa00220	Arginine biosynthesis	3	0.27144	0.365568
hsa04723	Retrograde endocannabinoid signaling	14	0.287598	0.385774
hsa00860	Porphyrin metabolism	5	0.296536	0.396012
hsa00051	Fructose and mannose metabolism	4	0.297602	0.396012
hsa04974	Protein digestion and absorption	10	0.315753	0.417085
hsa03030	DNA replication	4	0.315935	0.417085
hsa05204	Chemical carcinogenesis - DNA adducts	7	0.327854	0.429906
hsa03272	Virion - Hepatitis viruses	5	0.328372	0.429906
hsa04120	Ubiquitin mediated proteolysis	13	0.330445	0.429906
hsa05016	Huntington disease	27	0.330796	0.429906
hsa00592	alpha-Linolenic acid metabolism	3	0.338188	0.437809
hsa00310	Lysine degradation	6	0.379352	0.488929
hsa01230	Biosynthesis of amino acids	7	0.380603	0.488929
hsa04141	Protein processing in endoplasmic reticulum	15	0.383078	0.490223
hsa00450	Selenocompound metabolism	2	0.393135	0.501172
hsa00562	Inositol phosphate metabolism	7	0.420396	0.53338
hsa04980	Cobalamin transport and metabolism	2	0.421594	0.53338
hsa00980	Metabolism of xenobiotics by cytochrome P450	7	0.433623	0.546529
hsa00071	Fatty acid degradation	4	0.444411	0.55802
hsa00053	Ascorbate and aldarate metabolism	3	0.447723	0.56001
hsa00531	Glycosaminoglycan degradation	2	0.449349	0.56001
hsa00830	Retinol metabolism	6	0.451485	0.56058
hsa03410	Base excision repair	4	0.462326	0.569804
hsa04962	Vasopressin-regulated water reabsorption	4	0.462326	0.569804
hsa00630	Glyoxylate and dicarboxylate metabolism	3	0.468837	0.573595
hsa04136	Autophagy - other	3	0.468837	0.573595
hsa04130	SNARE interactions in vesicular transport	3	0.489581	0.596789
hsa00480	Glutathione metabolism	5	0.503251	0.611222
hsa00982	Drug metabolism - cytochrome P450	6	0.521579	0.631186
hsa04742	Taste transduction	7	0.524318	0.63221
hsa00900	Terpenoid backbone biosynthesis	2	0.552216	0.658974
hsa04964	Proximal tubule bicarbonate reclamation	2	0.552216	0.658974
hsa05014	Amyotrophic lateral sclerosis	29	0.552433	0.658974
hsa00330	Arginine and proline metabolism	4	0.564647	0.671146
hsa03250	Viral life cycle - HIV-1	5	0.577124	0.683545
hsa00520	Amino sugar and nucleotide sugar metabolism	3	0.586697	0.692426
hsa05322	Systemic lupus erythematosus	11	0.591405	0.695526
hsa00670	One carbon pool by folate	3	0.604647	0.708604
hsa00983	Drug metabolism - other enzymes	6	0.625238	0.730173
hsa04146	Peroxisome	6	0.649045	0.755334
hsa01212	Fatty acid metabolism	4	0.669124	0.775999
hsa00563	Glycosylphosphatidylinositol (GPI)-anchor biosynthesis	2	0.697685	0.806321
hsa00604	Glycosphingolipid biosynthesis - ganglio series	1	0.709144	0.812702
hsa00730	Thiamine metabolism	1	0.709144	0.812702
hsa00564	Glycerophospholipid metabolism	7	0.714479	0.812702
hsa04727	GABAergic synapse	6	0.714704	0.812702
hsa03050	Proteasome	3	0.715373	0.812702
hsa05032	Morphine addiction	6	0.734604	0.831721
hsa00120	Primary bile acid biosynthesis	1	0.753338	0.850051
hsa03020	RNA polymerase	2	0.761739	0.856636
hsa00061	Fatty acid biosynthesis	1	0.772853	0.866217
hsa00565	Ether lipid metabolism	3	0.778645	0.869791
hsa01240	Biosynthesis of cofactors	10	0.784485	0.873394
hsa04082	Neuroactive ligand signaling	13	0.800962	0.884381
hsa01250	Biosynthesis of nucleotide sugars	2	0.801742	0.884381
hsa00230	Purine metabolism	8	0.802298	0.884381
hsa01232	Nucleotide metabolism	5	0.811755	0.891862
hsa00600	Sphingolipid metabolism	3	0.820518	0.897894
hsa00770	Pantothenate and CoA biosynthesis	1	0.822621	0.897894
hsa04260	Cardiac muscle contraction	5	0.827381	0.899924
hsa00510	N-Glycan biosynthesis	3	0.82987	0.899924
hsa00240	Pyrimidine metabolism	3	0.847323	0.915876
hsa00513	Various types of N-glycan biosynthesis	2	0.872727	0.940293
hsa00650	Butanoate metabolism	1	0.891861	0.950777
hsa01040	Biosynthesis of unsaturated fatty acids	1	0.891861	0.950777
hsa00062	Fatty acid elongation	1	0.900425	0.950777
hsa00601	Glycosphingolipid biosynthesis - lacto and neolacto series	1	0.900425	0.950777
hsa04966	Collecting duct acid secretion	1	0.900425	0.950777
hsa00280	Valine, leucine and isoleucine degradation	2	0.901952	0.950777
hsa03083	Polycomb repressive complex	4	0.902384	0.950777
hsa04392	Hippo signaling pathway - multiple species	1	0.908312	0.954013
hsa00410	beta-Alanine metabolism	1	0.922263	0.962612
hsa03060	Protein export	1	0.922263	0.962612
hsa04820	Cytoskeleton in muscle cells	13	0.93271	0.970484
hsa00250	Alanine, aspartate and glutamate metabolism	1	0.952634	0.988135
hsa05033	Nicotine addiction	1	0.965963	0.998859
hsa03022	Basal transcription factors	1	0.973437	1
hsa00514	Other types of O-glycan biosynthesis	1	0.979272	1
hsa03082	ATP-dependent chromatin remodeling	4	0.985577	1
hsa03018	RNA degradation	2	0.987681	1
hsa04382	Cornified envelope formation	9	0.99124	1
hsa04721	Synaptic vesicle cycle	1	0.998537	1
hsa03013	Nucleocytoplasmic transport	2	0.998637	1
hsa00190	Oxidative phosphorylation	3	0.999088	1
hsa04814	Motor proteins	3	0.999987	1
hsa03040	Spliceosome	2	1	1
hsa04740	Olfactory transduction	2	1	1
