# Supplementary material for: Insulin resistance and its association with coronary heart disease: insights from bioinformatics analysis
Source: Front Endocrinol (Lausanne). 2025 Dec 12;16:1730801. doi: 10.3389/fendo.2025.1730801 (PMC12740753; doi:10.3389/fendo.2025.1730801)
Supplement: Supplementary file 4 [file DataSheet4.xlsx]

## Sheet: GO_enrichment_full
ONTOLOGY	ID	term	gene count	p	FDR
BP	GO:0043434	response to peptide hormone	157	9.44619e-90	5.55436e-86
BP	GO:0071375	cellular response to peptide hormone stimulus	118	3.07413e-67	9.03796e-64
BP	GO:0032868	response to insulin	104	2.41079e-59	4.72515e-56
BP	GO:0042886	amide transport	101	1.11701e-55	1.642e-52
BP	GO:0046879	hormone secretion	99	8.78049e-55	1.03259e-51
BP	GO:0051223	regulation of protein transport	115	4.68378e-54	4.5901e-51
BP	GO:0009914	hormone transport	99	2.96761e-53	2.4928e-50
BP	GO:0015833	peptide transport	92	5.17831e-53	3.80606e-50
BP	GO:0046883	regulation of hormone secretion	88	4.63249e-52	3.02656e-49
BP	GO:0002790	peptide secretion	86	9.93474e-51	5.84162e-48
BP	GO:0062012	regulation of small molecule metabolic process	98	3.45874e-50	1.84885e-47
BP	GO:0009410	response to xenobiotic stimulus	111	4.73571e-50	2.3205e-47
BP	GO:0023061	signal release	116	5.77399e-50	2.61162e-47
BP	GO:0070482	response to oxygen levels	99	8.88531e-50	3.73183e-47
BP	GO:0030072	peptide hormone secretion	84	1.02294e-49	4.00991e-47
BP	GO:0050727	regulation of inflammatory response	109	1.95591e-49	7.18798e-47
BP	GO:0050708	regulation of protein secretion	87	2.50123e-49	8.65133e-47
BP	GO:0042593	glucose homeostasis	86	4.85825e-49	1.58703e-46
BP	GO:0033500	carbohydrate homeostasis	86	6.84432e-49	2.11814e-46
BP	GO:0010562	positive regulation of phosphorus metabolic process	114	1.194e-48	3.34321e-46
BP	GO:0045937	positive regulation of phosphate metabolic process	114	1.194e-48	3.34321e-46
BP	GO:0009306	protein secretion	99	4.11183e-48	1.09898e-45
BP	GO:0071692	protein localization to extracellular region	100	9.01329e-48	2.23368e-45
BP	GO:0035592	establishment of protein localization to extracellular region	99	9.11707e-48	2.23368e-45
BP	GO:0036293	response to decreased oxygen levels	93	1.55458e-47	3.65637e-45
BP	GO:0001666	response to hypoxia	91	2.1689e-47	4.90506e-45
BP	GO:0090276	regulation of peptide hormone secretion	74	1.45522e-46	3.16914e-44
BP	GO:0032869	cellular response to insulin stimulus	82	4.10257e-46	8.61539e-44
BP	GO:0002791	regulation of peptide secretion	74	4.86294e-46	9.86003e-44
BP	GO:0048732	gland development	106	6.42627e-46	1.25955e-43
BP	GO:0050673	epithelial cell proliferation	110	9.20672e-46	1.74631e-43
BP	GO:0001659	temperature homeostasis	70	1.02835e-45	1.88958e-43
BP	GO:0090087	regulation of peptide transport	74	1.07246e-45	1.91094e-43
BP	GO:0042327	positive regulation of phosphorylation	102	6.9992e-44	1.21045e-41
BP	GO:0042060	wound healing	103	1.76799e-43	2.97022e-41
BP	GO:0002237	response to molecule of bacterial origin	94	7.83077e-43	1.27903e-40
BP	GO:0030073	insulin secretion	71	8.68639e-43	1.38043e-40
BP	GO:0032496	response to lipopolysaccharide	91	1.56952e-42	2.42862e-40
BP	GO:0006979	response to oxidative stress	97	1.80484e-42	2.72115e-40
BP	GO:0019216	regulation of lipid metabolic process	89	2.79695e-42	4.11152e-40
BP	GO:0050796	regulation of insulin secretion	65	6.48152e-42	9.29544e-40
BP	GO:0001934	positive regulation of protein phosphorylation	97	7.02897e-42	9.84056e-40
BP	GO:1990845	adaptive thermogenesis	64	1.03252e-41	1.41191e-39
BP	GO:0048545	response to steroid hormone	87	4.92248e-41	6.57822e-39
BP	GO:0033002	muscle cell proliferation	75	2.29386e-40	2.99731e-38
BP	GO:0002696	positive regulation of leukocyte activation	90	4.50987e-40	5.76479e-38
BP	GO:0045785	positive regulation of cell adhesion	104	5.99914e-40	7.50531e-38
BP	GO:0050867	positive regulation of cell activation	92	8.64079e-40	1.0585e-37
BP	GO:0043410	positive regulation of MAPK cascade	100	9.42561e-40	1.13107e-37
BP	GO:0120161	regulation of cold-induced thermogenesis	59	1.94548e-39	2.28789e-37
BP	GO:0106106	cold-induced thermogenesis	59	3.04446e-39	3.51008e-37
BP	GO:1903829	positive regulation of protein localization	103	3.62729e-39	4.10163e-37
BP	GO:0006109	regulation of carbohydrate metabolic process	64	4.5501e-39	5.04804e-37
BP	GO:0050878	regulation of body fluid levels	90	1.71568e-38	1.86818e-36
BP	GO:0032102	negative regulation of response to external stimulus	96	6.08935e-38	6.51006e-36
BP	GO:0003018	vascular process in circulatory system	76	6.88626e-38	7.23058e-36
BP	GO:2001233	regulation of apoptotic signaling pathway	90	1.86274e-37	1.92156e-35
BP	GO:0009743	response to carbohydrate	71	2.85943e-37	2.89888e-35
BP	GO:0050863	regulation of T cell activation	89	5.28621e-37	5.26829e-35
BP	GO:0070661	leukocyte proliferation	83	6.90335e-37	6.76528e-35
BP	GO:0051251	positive regulation of lymphocyte activation	82	9.71656e-37	9.36613e-35
BP	GO:0034284	response to monosaccharide	67	1.03353e-36	9.80188e-35
BP	GO:0006006	glucose metabolic process	63	1.39243e-36	1.2996e-34
BP	GO:0050678	regulation of epithelial cell proliferation	90	1.85136e-36	1.70094e-34
BP	GO:0072593	reactive oxygen species metabolic process	70	2.59238e-36	2.3451e-34
BP	GO:1903037	regulation of leukocyte cell-cell adhesion	88	3.47833e-36	3.09888e-34
BP	GO:0007159	leukocyte cell-cell adhesion	92	4.70016e-36	4.12492e-34
BP	GO:0022409	positive regulation of cell-cell adhesion	81	7.02124e-36	6.07131e-34
BP	GO:0051222	positive regulation of protein transport	71	9.13332e-36	7.78317e-34
BP	GO:0009746	response to hexose	65	1.06153e-35	8.91686e-34
BP	GO:0062197	cellular response to chemical stress	79	1.38457e-35	1.14383e-33
BP	GO:1902105	regulation of leukocyte differentiation	81	1.40061e-35	1.14383e-33
BP	GO:0002274	myeloid leukocyte activation	70	1.45668e-35	1.17332e-33
BP	GO:0002697	regulation of immune effector process	89	2.62782e-35	2.08805e-33
BP	GO:1903532	positive regulation of secretion by cell	75	7.90545e-35	6.19787e-33
BP	GO:1904951	positive regulation of establishment of protein localization	79	8.93934e-35	6.91623e-33
BP	GO:0120162	positive regulation of cold-induced thermogenesis	46	1.29397e-34	9.88126e-33
BP	GO:0031348	negative regulation of defense response	76	1.53769e-34	1.15919e-32
BP	GO:0097305	response to alcohol	72	1.82812e-34	1.36067e-32
BP	GO:0051047	positive regulation of secretion	77	4.51604e-34	3.31929e-32
BP	GO:0062013	positive regulation of small molecule metabolic process	55	4.63026e-34	3.36123e-32
BP	GO:0048659	smooth muscle cell proliferation	58	1.05277e-33	7.54915e-32
BP	GO:0019318	hexose metabolic process	66	1.55691e-33	1.10297e-31
BP	GO:0009749	response to glucose	62	1.96416e-33	1.37491e-31
BP	GO:0048660	regulation of smooth muscle cell proliferation	57	2.78426e-33	1.92605e-31
BP	GO:0071706	tumor necrosis factor superfamily cytokine production	60	4.14701e-33	2.80281e-31
BP	GO:1903555	regulation of tumor necrosis factor superfamily cytokine production	60	4.14701e-33	2.80281e-31
BP	GO:0007584	response to nutrient	56	5.1415e-33	3.43546e-31
BP	GO:0070663	regulation of leukocyte proliferation	70	5.20368e-33	3.43794e-31
BP	GO:0008286	insulin receptor signaling pathway	57	5.59724e-33	3.65686e-31
BP	GO:0043491	phosphatidylinositol 3-kinase/protein kinase B signal transduction	75	7.1593e-33	4.62601e-31
BP	GO:0032943	mononuclear cell proliferation	74	8.07165e-33	5.09158e-31
BP	GO:0032640	tumor necrosis factor production	59	8.1396e-33	5.09158e-31
BP	GO:0032680	regulation of tumor necrosis factor production	59	8.1396e-33	5.09158e-31
BP	GO:0048771	tissue remodeling	59	1.12498e-32	6.96304e-31
BP	GO:0005996	monosaccharide metabolic process	68	1.14577e-32	7.01785e-31
BP	GO:0010720	positive regulation of cell development	89	1.33377e-32	8.08513e-31
BP	GO:0051051	negative regulation of transport	91	1.45686e-32	8.74119e-31
BP	GO:1901654	response to ketone	63	3.35578e-32	1.99313e-30
BP	GO:0030099	myeloid cell differentiation	89	5.48945e-32	3.2278e-30
BP	GO:1903706	regulation of hemopoiesis	87	5.94281e-32	3.45977e-30
BP	GO:2000377	regulation of reactive oxygen species metabolic process	53	6.32648e-32	3.64703e-30
BP	GO:0046651	lymphocyte proliferation	72	6.41059e-32	3.65964e-30
BP	GO:0071214	cellular response to abiotic stimulus	77	7.12869e-32	3.95452e-30
BP	GO:0104004	cellular response to environmental stimulus	77	7.12869e-32	3.95452e-30
BP	GO:0051402	neuron apoptotic process	73	7.1289e-32	3.95452e-30
BP	GO:0045834	positive regulation of lipid metabolic process	49	1.66908e-31	9.17216e-30
BP	GO:0010876	lipid localization	91	1.86685e-31	1.0164e-29
BP	GO:0043523	regulation of neuron apoptotic process	66	1.95439e-31	1.0543e-29
BP	GO:0002263	cell activation involved in immune response	74	2.31467e-31	1.2373e-29
BP	GO:0071216	cellular response to biotic stimulus	68	2.98283e-31	1.58009e-29
BP	GO:0050679	positive regulation of epithelial cell proliferation	61	3.4367e-31	1.80427e-29
BP	GO:1905952	regulation of lipid localization	57	4.07554e-31	2.12073e-29
BP	GO:0051897	positive regulation of phosphatidylinositol 3-kinase/protein kinase B signal transduction	57	5.57376e-31	2.87489e-29
BP	GO:1904659	D-glucose transmembrane transport	45	5.84067e-31	2.98636e-29
BP	GO:1903039	positive regulation of leukocyte cell-cell adhesion	69	7.11569e-31	3.60692e-29
BP	GO:0043467	regulation of generation of precursor metabolites and energy	50	7.30982e-31	3.67365e-29
BP	GO:0097191	extrinsic apoptotic signaling pathway	63	9.02208e-31	4.49575e-29
BP	GO:0030098	lymphocyte differentiation	85	9.17174e-31	4.53192e-29
BP	GO:0002443	leukocyte mediated immunity	90	1.15648e-30	5.66674e-29
BP	GO:0003012	muscle system process	88	2.28417e-30	1.10999e-28
BP	GO:0030100	regulation of endocytosis	71	3.3107e-30	1.59565e-28
BP	GO:0002366	leukocyte activation involved in immune response	72	4.28716e-30	2.03294e-28
BP	GO:0070371	ERK1 and ERK2 cascade	72	4.28716e-30	2.03294e-28
BP	GO:0006091	generation of precursor metabolites and energy	89	7.0188e-30	3.30164e-28
BP	GO:0051896	regulation of phosphatidylinositol 3-kinase/protein kinase B signal transduction	67	7.08016e-30	3.30407e-28
BP	GO:0015749	monosaccharide transmembrane transport	46	8.45155e-30	3.913e-28
BP	GO:0031960	response to corticosteroid	51	1.08895e-29	5.00235e-28
BP	GO:0034762	regulation of transmembrane transport	88	1.37323e-29	6.25936e-28
BP	GO:0000302	response to reactive oxygen species	57	1.5137e-29	6.81986e-28
BP	GO:0032944	regulation of mononuclear cell proliferation	63	1.51939e-29	6.81986e-28
BP	GO:0008217	regulation of blood pressure	56	1.73447e-29	7.72625e-28
BP	GO:0002573	myeloid leukocyte differentiation	63	2.49282e-29	1.10209e-27
BP	GO:0008645	hexose transmembrane transport	45	3.11963e-29	1.36891e-27
BP	GO:0010038	response to metal ion	74	3.26046e-29	1.42011e-27
BP	GO:0050670	regulation of lymphocyte proliferation	62	3.31369e-29	1.43268e-27
BP	GO:0002460	adaptive immune response based on somatic recombination of immune receptors built from immunoglobulin superfamily domains	79	4.65559e-29	1.99817e-27
BP	GO:0050870	positive regulation of T cell activation	64	4.83034e-29	2.05815e-27
BP	GO:0001503	ossification	85	7.4062e-29	3.13298e-27
BP	GO:0034219	carbohydrate transmembrane transport	47	8.11472e-29	3.40818e-27
BP	GO:0050728	negative regulation of inflammatory response	57	8.27628e-29	3.45138e-27
BP	GO:0008202	steroid metabolic process	72	1.14097e-28	4.72459e-27
BP	GO:0061448	connective tissue development	67	1.31386e-28	5.40244e-27
BP	GO:2001234	negative regulation of apoptotic signaling pathway	61	2.49549e-28	1.01899e-26
BP	GO:0030217	T cell differentiation	70	4.83599e-28	1.96108e-26
BP	GO:0008643	carbohydrate transport	47	5.13196e-28	2.06684e-26
BP	GO:0071219	cellular response to molecule of bacterial origin	61	5.16975e-28	2.0679e-26
BP	GO:0006869	lipid transport	84	5.20835e-28	2.06927e-26
BP	GO:0001894	tissue homeostasis	64	6.10581e-28	2.39348e-26
BP	GO:0060249	anatomical structure homeostasis	64	6.10581e-28	2.39348e-26
BP	GO:0046890	regulation of lipid biosynthetic process	55	6.34871e-28	2.47221e-26
BP	GO:0016051	carbohydrate biosynthetic process	56	6.87568e-28	2.6598e-26
BP	GO:0035296	regulation of tube diameter	49	8.2694e-28	3.15741e-26
BP	GO:0097746	blood vessel diameter maintenance	49	8.2694e-28	3.15741e-26
BP	GO:0048638	regulation of developmental growth	70	8.76952e-28	3.32676e-26
BP	GO:0071222	cellular response to lipopolysaccharide	59	9.28861e-28	3.50109e-26
BP	GO:0050714	positive regulation of protein secretion	48	1.12353e-27	4.20788e-26
BP	GO:0035150	regulation of tube size	49	1.15057e-27	4.28186e-26
BP	GO:0001678	intracellular glucose homeostasis	51	1.4552e-27	5.38148e-26
BP	GO:0097193	intrinsic apoptotic signaling pathway	70	1.57839e-27	5.8006e-26
BP	GO:1903522	regulation of blood circulation	63	2.13203e-27	7.77034e-26
BP	GO:0045444	fat cell differentiation	61	2.14081e-27	7.77034e-26
BP	GO:0045807	positive regulation of endocytosis	49	2.20836e-27	7.96635e-26
BP	GO:0002699	positive regulation of immune effector process	63	2.6625e-27	9.54605e-26
BP	GO:0046887	positive regulation of hormone secretion	47	2.97221e-27	1.05919e-25
BP	GO:0045088	regulation of innate immune response	85	3.15885e-27	1.11892e-25
BP	GO:0034599	cellular response to oxidative stress	61	3.4028e-27	1.19811e-25
BP	GO:0048009	insulin-like growth factor receptor signaling pathway	40	3.6325e-27	1.27138e-25
BP	GO:0050817	coagulation	60	3.74328e-27	1.30239e-25
BP	GO:0051338	regulation of transferase activity	83	4.1549e-27	1.43711e-25
BP	GO:0030522	intracellular receptor signaling pathway	76	4.57865e-27	1.57441e-25
BP	GO:0009612	response to mechanical stimulus	57	5.63071e-27	1.92492e-25
BP	GO:0007599	hemostasis	60	5.97778e-27	2.03175e-25
BP	GO:2000628	regulation of miRNA metabolic process	38	7.27507e-27	2.45847e-25
BP	GO:1902893	regulation of miRNA transcription	35	7.85069e-27	2.63783e-25
BP	GO:0007596	blood coagulation	59	8.25331e-27	2.75736e-25
BP	GO:0043549	regulation of kinase activity	76	9.04505e-27	3.0048e-25
BP	GO:0061614	miRNA transcription	35	1.37723e-26	4.5495e-25
BP	GO:0043269	regulation of monoatomic ion transport	83	1.635e-26	5.37082e-25
BP	GO:0009314	response to radiation	80	1.93624e-26	6.32506e-25
BP	GO:0051347	positive regulation of transferase activity	61	2.57861e-26	8.37692e-25
BP	GO:0060562	epithelial tube morphogenesis	69	3.51096e-26	1.13431e-24
BP	GO:0002440	production of molecular mediator of immune response	57	3.99058e-26	1.28222e-24
BP	GO:0006816	calcium ion transport	80	4.20429e-26	1.34355e-24
BP	GO:0048511	rhythmic process	65	6.43082e-26	2.04396e-24
BP	GO:1901342	regulation of vasculature development	72	1.04664e-25	3.30873e-24
BP	GO:0051384	response to glucocorticoid	44	1.08326e-25	3.40618e-24
BP	GO:0032760	positive regulation of tumor necrosis factor production	40	1.10856e-25	3.46721e-24
BP	GO:0006909	phagocytosis	57	2.05523e-25	6.39406e-24
BP	GO:0042063	gliogenesis	69	2.57759e-25	7.97696e-24
BP	GO:0048872	homeostasis of number of cells	68	2.87104e-25	8.83859e-24
BP	GO:0035270	endocrine system development	44	3.00429e-25	9.20065e-24
BP	GO:0045859	regulation of protein kinase activity	71	3.35469e-25	1.02205e-23
BP	GO:0010721	negative regulation of cell development	62	4.09011e-25	1.23968e-23
BP	GO:1903557	positive regulation of tumor necrosis factor superfamily cytokine production	40	5.39094e-25	1.62127e-23
BP	GO:0071326	cellular response to monosaccharide stimulus	46	5.40422e-25	1.62127e-23
BP	GO:0070372	regulation of ERK1 and ERK2 cascade	63	5.94383e-25	1.7741e-23
BP	GO:0002520	immune system development	52	7.29935e-25	2.16769e-23
BP	GO:0050866	negative regulation of cell activation	55	7.95231e-25	2.34973e-23
BP	GO:0034764	positive regulation of transmembrane transport	53	9.11183e-25	2.67888e-23
BP	GO:0032368	regulation of lipid transport	46	9.92863e-25	2.9045e-23
BP	GO:0071322	cellular response to carbohydrate stimulus	47	1.1871e-24	3.45552e-23
BP	GO:0010332	response to gamma radiation	29	1.27617e-24	3.69648e-23
BP	GO:0045913	positive regulation of carbohydrate metabolic process	35	1.39999e-24	4.03525e-23
BP	GO:0033674	positive regulation of kinase activity	54	2.21099e-24	6.34178e-23
BP	GO:0071331	cellular response to hexose stimulus	45	2.69876e-24	7.70325e-23
BP	GO:0045765	regulation of angiogenesis	69	3.40528e-24	9.67298e-23
BP	GO:0050900	leukocyte migration	72	4.58867e-24	1.29718e-22
BP	GO:0046323	D-glucose import	34	5.00497e-24	1.4081e-22
BP	GO:0045860	positive regulation of protein kinase activity	52	5.23812e-24	1.46667e-22
BP	GO:0016049	cell growth	81	6.12132e-24	1.70585e-22
BP	GO:0001558	regulation of cell growth	73	9.54707e-24	2.64796e-22
BP	GO:0071333	cellular response to glucose stimulus	44	9.91833e-24	2.73802e-22
BP	GO:0055074	calcium ion homeostasis	65	1.16666e-23	3.20075e-22
BP	GO:0015850	organic hydroxy compound transport	61	1.17034e-23	3.20075e-22
BP	GO:0019915	lipid storage	36	1.34701e-23	3.64996e-22
BP	GO:0170062	nutrient storage	36	1.34701e-23	3.64996e-22
BP	GO:0006935	chemotaxis	78	1.51042e-23	4.07397e-22
BP	GO:0010586	miRNA metabolic process	38	1.58472e-23	4.23819e-22
BP	GO:0097696	cell surface receptor signaling pathway via STAT	45	1.58572e-23	4.23819e-22
BP	GO:0010001	glial cell differentiation	57	1.93639e-23	5.15201e-22
BP	GO:0042330	taxis	78	1.99567e-23	5.28583e-22
BP	GO:0042098	T cell proliferation	52	2.70614e-23	7.13547e-22
BP	GO:0043255	regulation of carbohydrate biosynthetic process	37	2.72699e-23	7.15835e-22
BP	GO:0042180	ketone metabolic process	53	3.77347e-23	9.86134e-22
BP	GO:0090277	positive regulation of peptide hormone secretion	38	4.81453e-23	1.25263e-21
BP	GO:0043470	regulation of carbohydrate catabolic process	30	5.67748e-23	1.47064e-21
BP	GO:0090257	regulation of muscle system process	56	6.53644e-23	1.68571e-21
BP	GO:0007162	negative regulation of cell adhesion	62	6.72645e-23	1.72714e-21
BP	GO:0048661	positive regulation of smooth muscle cell proliferation	36	6.81009e-23	1.74102e-21
BP	GO:0051090	regulation of DNA-binding transcription factor activity	64	7.44677e-23	1.89554e-21
BP	GO:0010959	regulation of metal ion transport	71	7.66412e-23	1.94246e-21
BP	GO:2001236	regulation of extrinsic apoptotic signaling pathway	45	8.52523e-23	2.15143e-21
BP	GO:0002700	regulation of production of molecular mediator of immune response	49	8.79957e-23	2.21117e-21
BP	GO:1903034	regulation of response to wounding	47	9.26464e-23	2.31813e-21
BP	GO:0048608	reproductive structure development	62	9.57849e-23	2.3865e-21
BP	GO:0031669	cellular response to nutrient levels	56	9.78017e-23	2.42647e-21
BP	GO:2000630	positive regulation of miRNA metabolic process	30	9.83726e-23	2.42974e-21
BP	GO:0002793	positive regulation of peptide secretion	38	9.876e-23	2.42974e-21
BP	GO:0010827	regulation of D-glucose transmembrane transport	32	1.0283e-22	2.51933e-21
BP	GO:0070374	positive regulation of ERK1 and ERK2 cascade	49	1.11913e-22	2.73048e-21
BP	GO:0042113	B cell activation	59	1.26879e-22	3.08285e-21
BP	GO:0002703	regulation of leukocyte mediated immunity	56	1.4571e-22	3.52583e-21
BP	GO:0010906	regulation of glucose metabolic process	36	1.48144e-22	3.57002e-21
BP	GO:0061458	reproductive system development	62	1.92424e-22	4.61819e-21
BP	GO:0055088	lipid homeostasis	47	3.25068e-22	7.76991e-21
BP	GO:0050729	positive regulation of inflammatory response	44	4.03946e-22	9.6162e-21
BP	GO:0071453	cellular response to oxygen levels	46	4.2594e-22	1.00989e-20
BP	GO:0034612	response to tumor necrosis factor	53	7.39026e-22	1.74517e-20
BP	GO:0030162	regulation of proteolysis	72	8.24238e-22	1.93861e-20
BP	GO:0007623	circadian rhythm	49	9.06383e-22	2.12332e-20
BP	GO:0014823	response to activity	32	1.01945e-21	2.37871e-20
BP	GO:1902895	positive regulation of miRNA transcription	27	1.16058e-21	2.69732e-20
BP	GO:0051048	negative regulation of secretion	45	1.17785e-21	2.72667e-20
BP	GO:0071900	regulation of protein serine/threonine kinase activity	50	1.23764e-21	2.85386e-20
BP	GO:0035264	multicellular organism growth	43	1.45519e-21	3.34239e-20
BP	GO:0042129	regulation of T cell proliferation	46	1.46763e-21	3.35785e-20
BP	GO:0003015	heart process	55	1.55292e-21	3.53922e-20
BP	GO:0050994	regulation of lipid catabolic process	29	1.66511e-21	3.78024e-20
BP	GO:0032635	interleukin-6 production	45	1.94328e-21	4.37796e-20
BP	GO:0032675	regulation of interleukin-6 production	45	1.94328e-21	4.37796e-20
BP	GO:1900180	regulation of protein localization to nucleus	41	2.0956e-21	4.70309e-20
BP	GO:1902107	positive regulation of leukocyte differentiation	47	2.7832e-21	6.17555e-20
BP	GO:1903708	positive regulation of hemopoiesis	47	2.7832e-21	6.17555e-20
BP	GO:1904018	positive regulation of vasculature development	47	2.7832e-21	6.17555e-20
BP	GO:0045165	cell fate commitment	58	2.98991e-21	6.60927e-20
BP	GO:0002695	negative regulation of leukocyte activation	48	3.13628e-21	6.90687e-20
BP	GO:0042692	muscle cell differentiation	71	3.19967e-21	7.02017e-20
BP	GO:0036294	cellular response to decreased oxygen levels	43	3.21739e-21	7.03281e-20
BP	GO:0006874	intracellular calcium ion homeostasis	59	3.72347e-21	8.10889e-20
BP	GO:0019362	pyridine nucleotide metabolic process	45	4.05971e-21	8.77613e-20
BP	GO:0046496	nicotinamide nucleotide metabolic process	45	4.05971e-21	8.77613e-20
BP	GO:0018108	peptidyl-tyrosine phosphorylation	47	5.52613e-21	1.18821e-19
BP	GO:0045926	negative regulation of growth	51	5.5719e-21	1.18821e-19
BP	GO:0150076	neuroinflammatory response	32	5.57733e-21	1.18821e-19
BP	GO:1900542	regulation of purine nucleotide metabolic process	32	5.57733e-21	1.18821e-19
BP	GO:0010565	regulation of ketone metabolic process	40	5.72758e-21	1.21582e-19
BP	GO:0018212	peptidyl-tyrosine modification	47	6.9238e-21	1.46251e-19
BP	GO:0006631	fatty acid metabolic process	69	6.93945e-21	1.46251e-19
BP	GO:0010212	response to ionizing radiation	40	7.60921e-21	1.59793e-19
BP	GO:0051924	regulation of calcium ion transport	53	7.87763e-21	1.64841e-19
BP	GO:0009636	response to toxic substance	55	8.2767e-21	1.72578e-19
BP	GO:0006140	regulation of nucleotide metabolic process	32	8.38621e-21	1.7363e-19
BP	GO:0034103	regulation of tissue remodeling	32	8.38621e-21	1.7363e-19
BP	GO:0048754	branching morphogenesis of an epithelial tube	42	8.86899e-21	1.82981e-19
BP	GO:0060047	heart contraction	53	9.52779e-21	1.95886e-19
BP	GO:0070665	positive regulation of leukocyte proliferation	43	1.15616e-20	2.36872e-19
BP	GO:0002819	regulation of adaptive immune response	49	1.22383e-20	2.49002e-19
BP	GO:0071356	cellular response to tumor necrosis factor	49	1.22383e-20	2.49002e-19
BP	GO:0006110	regulation of glycolytic process	26	1.24997e-20	2.51706e-19
BP	GO:0030811	regulation of nucleotide catabolic process	26	1.24997e-20	2.51706e-19
BP	GO:0033121	regulation of purine nucleotide catabolic process	26	1.24997e-20	2.51706e-19
BP	GO:0006112	energy reserve metabolic process	34	1.29418e-20	2.5972e-19
BP	GO:0071559	response to transforming growth factor beta	59	1.66858e-20	3.33715e-19
BP	GO:0001935	endothelial cell proliferation	47	1.68035e-20	3.33799e-19
BP	GO:0031099	regeneration	47	1.68035e-20	3.33799e-19
BP	GO:0007259	cell surface receptor signaling pathway via JAK-STAT	38	1.77363e-20	3.51143e-19
BP	GO:0007548	sex differentiation	57	1.89719e-20	3.74344e-19
BP	GO:0072001	renal system development	61	1.90675e-20	3.74974e-19
BP	GO:0072524	pyridine-containing compound metabolic process	45	2.12591e-20	4.16678e-19
BP	GO:0006066	alcohol metabolic process	64	2.21773e-20	4.31796e-19
BP	GO:0009895	negative regulation of catabolic process	64	2.21773e-20	4.31796e-19
BP	GO:0042445	hormone metabolic process	51	2.23519e-20	4.3376e-19
BP	GO:0002285	lymphocyte activation involved in immune response	50	2.28161e-20	4.41312e-19
BP	GO:0006096	glycolytic process	33	2.30904e-20	4.43698e-19
BP	GO:0046889	positive regulation of lipid biosynthetic process	33	2.30904e-20	4.43698e-19
BP	GO:0043524	negative regulation of neuron apoptotic process	43	2.43009e-20	4.65437e-19
BP	GO:0010506	regulation of autophagy	63	2.74819e-20	5.24654e-19
BP	GO:0032722	positive regulation of chemokine production	29	3.08192e-20	5.86463e-19
BP	GO:0046434	organophosphate catabolic process	51	3.29033e-20	6.24101e-19
BP	GO:0002768	immune response-regulating cell surface receptor signaling pathway	64	3.97681e-20	7.51886e-19
BP	GO:0045619	regulation of lymphocyte differentiation	49	4.18318e-20	7.88368e-19
BP	GO:0046032	ADP catabolic process	33	4.78108e-20	8.98171e-19
BP	GO:0006090	pyruvate metabolic process	37	4.80881e-20	9.00503e-19
BP	GO:0034504	protein localization to nucleus	59	5.14198e-20	9.59836e-19
BP	GO:0061138	morphogenesis of a branching epithelium	45	5.27373e-20	9.81314e-19
BP	GO:0042116	macrophage activation	35	5.37008e-20	9.9609e-19
BP	GO:0045766	positive regulation of angiogenesis	45	6.59169e-20	1.21884e-18
BP	GO:0046631	alpha-beta T cell activation	46	7.14193e-20	1.31644e-18
BP	GO:2000379	positive regulation of reactive oxygen species metabolic process	29	7.56556e-20	1.39017e-18
BP	GO:0001822	kidney development	59	8.24202e-20	1.50507e-18
BP	GO:0060326	cell chemotaxis	59	8.24202e-20	1.50507e-18
BP	GO:0019364	pyridine nucleotide catabolic process	33	9.70408e-20	1.76656e-18
BP	GO:0010828	positive regulation of D-glucose transmembrane transport	23	1.1132e-19	2.02025e-18
BP	GO:0061900	glial cell activation	26	1.1656e-19	2.10883e-18
BP	GO:1903578	regulation of ATP metabolic process	29	1.17059e-19	2.11137e-18
BP	GO:0060537	muscle tissue development	70	1.29312e-19	2.32525e-18
BP	GO:0002822	regulation of adaptive immune response based on somatic recombination of immune receptors built from immunoglobulin superfamily domains	46	1.35305e-19	2.42559e-18
BP	GO:0009137	purine nucleoside diphosphate catabolic process	33	1.37262e-19	2.44202e-18
BP	GO:0009181	purine ribonucleoside diphosphate catabolic process	33	1.37262e-19	2.44202e-18
BP	GO:0071560	cellular response to transforming growth factor beta stimulus	57	1.37467e-19	2.44202e-18
BP	GO:0002833	positive regulation of response to biotic stimulus	68	1.5212e-19	2.69418e-18
BP	GO:0040014	regulation of multicellular organism growth	27	1.53061e-19	2.70269e-18
BP	GO:0016052	carbohydrate catabolic process	43	1.61957e-19	2.85121e-18
BP	GO:0071887	leukocyte apoptotic process	36	1.75526e-19	3.08087e-18
BP	GO:0050671	positive regulation of lymphocyte proliferation	39	1.85016e-19	3.23778e-18
BP	GO:0046324	regulation of D-glucose import	26	1.96827e-19	3.43425e-18
BP	GO:0015980	energy derivation by oxidation of organic compounds	61	2.14321e-19	3.72842e-18
BP	GO:0051146	striated muscle cell differentiation	57	2.21752e-19	3.84632e-18
BP	GO:0071456	cellular response to hypoxia	40	2.42778e-19	4.19863e-18
BP	GO:0003007	heart morphogenesis	53	2.46903e-19	4.25745e-18
BP	GO:0035265	organ growth	43	2.55571e-19	4.39403e-18
BP	GO:0072526	pyridine-containing compound catabolic process	33	2.70866e-19	4.64341e-18
BP	GO:0002526	acute inflammatory response	34	2.72566e-19	4.65898e-18
BP	GO:0002702	positive regulation of production of molecular mediator of immune response	38	2.98739e-19	5.09156e-18
BP	GO:0001763	morphogenesis of a branching structure	46	3.10962e-19	5.27968e-18
BP	GO:0034614	cellular response to reactive oxygen species	39	3.11573e-19	5.27968e-18
BP	GO:0048708	astrocyte differentiation	31	3.14571e-19	5.31516e-18
BP	GO:0009191	ribonucleoside diphosphate catabolic process	33	3.77969e-19	6.31379e-18
BP	GO:0032602	chemokine production	33	3.77969e-19	6.31379e-18
BP	GO:0032642	regulation of chemokine production	33	3.77969e-19	6.31379e-18
BP	GO:0046031	ADP metabolic process	33	3.77969e-19	6.31379e-18
BP	GO:0022408	negative regulation of cell-cell adhesion	46	3.81561e-19	6.35574e-18
BP	GO:0032946	positive regulation of mononuclear cell proliferation	39	4.02892e-19	6.6921e-18
BP	GO:0005978	glycogen biosynthetic process	23	4.17046e-19	6.88829e-18
BP	GO:0009250	glucan biosynthetic process	23	4.17046e-19	6.88829e-18
BP	GO:0002758	innate immune response-activating signaling pathway	56	4.25042e-19	7.00069e-18
BP	GO:0014706	striated muscle tissue development	67	4.94229e-19	8.11751e-18
BP	GO:0071383	cellular response to steroid hormone stimulus	46	5.72179e-19	9.37162e-18
BP	GO:0031016	pancreas development	29	6.2105e-19	1.01438e-17
BP	GO:0002821	positive regulation of adaptive immune response	37	6.25271e-19	1.01845e-17
BP	GO:0000271	polysaccharide biosynthetic process	27	6.30458e-19	1.02406e-17
BP	GO:0002429	immune response-activating cell surface receptor signaling pathway	59	7.97322e-19	1.29153e-17
BP	GO:0030879	mammary gland development	37	8.19674e-19	1.32409e-17
BP	GO:0051091	positive regulation of DNA-binding transcription factor activity	44	8.25673e-19	1.33013e-17
BP	GO:1900182	positive regulation of protein localization to nucleus	31	9.30229e-19	1.49447e-17
BP	GO:0002761	regulation of myeloid leukocyte differentiation	36	9.86722e-19	1.57661e-17
BP	GO:0009154	purine ribonucleotide catabolic process	36	9.86722e-19	1.57661e-17
BP	GO:0009134	nucleoside diphosphate catabolic process	33	1.00112e-18	1.59528e-17
BP	GO:0009755	hormone-mediated signaling pathway	47	1.01216e-18	1.60851e-17
BP	GO:0050777	negative regulation of immune response	46	1.04044e-18	1.64899e-17
BP	GO:0042391	regulation of membrane potential	70	1.05598e-18	1.66914e-17
BP	GO:0060485	mesenchyme development	59	1.06748e-18	1.68278e-17
BP	GO:1903531	negative regulation of secretion by cell	39	1.10093e-18	1.73088e-17
BP	GO:0001936	regulation of endothelial cell proliferation	42	1.37634e-18	2.15237e-17
BP	GO:0038127	ERBB signaling pathway	42	1.37634e-18	2.15237e-17
BP	GO:0050764	regulation of phagocytosis	32	1.39147e-18	2.17026e-17
BP	GO:0060541	respiratory system development	47	1.79161e-18	2.78695e-17
BP	GO:0030324	lung development	44	1.89755e-18	2.94396e-17
BP	GO:0043086	negative regulation of catalytic activity	55	2.43402e-18	3.76633e-17
BP	GO:0006936	muscle contraction	60	2.63866e-18	4.07227e-17
BP	GO:0002718	regulation of cytokine production involved in immune response	35	2.69551e-18	4.1491e-17
BP	GO:0045580	regulation of T cell differentiation	43	2.79198e-18	4.28638e-17
BP	GO:0009266	response to temperature stimulus	41	3.03367e-18	4.64531e-17
BP	GO:0019218	regulation of steroid metabolic process	33	3.46895e-18	5.29804e-17
BP	GO:0002221	pattern recognition receptor signaling pathway	53	3.49409e-18	5.32261e-17
BP	GO:0002367	cytokine production involved in immune response	35	3.56043e-18	5.40308e-17
BP	GO:0050767	regulation of neurogenesis	61	3.5653e-18	5.40308e-17
BP	GO:0072577	endothelial cell apoptotic process	27	3.64961e-18	5.51664e-17
BP	GO:0021782	glial cell development	36	3.8366e-18	5.78441e-17
BP	GO:0032885	regulation of polysaccharide biosynthetic process	21	3.91957e-18	5.89439e-17
BP	GO:0002449	lymphocyte mediated immunity	62	4.11679e-18	6.17519e-17
BP	GO:0030323	respiratory tube development	44	4.26299e-18	6.37821e-17
BP	GO:0030316	osteoclast differentiation	33	4.68847e-18	6.97929e-17
BP	GO:1905954	positive regulation of lipid localization	33	4.68847e-18	6.97929e-17
BP	GO:0009261	ribonucleotide catabolic process	36	4.99267e-18	7.41336e-17
BP	GO:0042542	response to hydrogen peroxide	31	5.11944e-18	7.58244e-17
BP	GO:0050766	positive regulation of phagocytosis	27	5.54207e-18	8.18777e-17
BP	GO:0080164	regulation of nitric oxide metabolic process	26	5.5931e-18	8.24246e-17
BP	GO:0010563	negative regulation of phosphorus metabolic process	51	5.67385e-18	8.31975e-17
BP	GO:0045936	negative regulation of phosphate metabolic process	51	5.67385e-18	8.31975e-17
BP	GO:0071902	positive regulation of protein serine/threonine kinase activity	33	6.31386e-18	9.2352e-17
BP	GO:0030595	leukocyte chemotaxis	47	7.81285e-18	1.13994e-16
BP	GO:0001818	negative regulation of cytokine production	62	7.92009e-18	1.15273e-16
BP	GO:0002824	positive regulation of adaptive immune response based on somatic recombination of immune receptors built from immunoglobulin superfamily domains	35	8.06212e-18	1.1705e-16
BP	GO:0005976	polysaccharide metabolic process	33	8.47272e-18	1.22708e-16
BP	GO:0002218	activation of innate immune response	56	8.82334e-18	1.27472e-16
BP	GO:0009416	response to light stimulus	56	1.01963e-17	1.46947e-16
BP	GO:0045471	response to ethanol	35	1.05268e-17	1.51338e-16
BP	GO:0006163	purine nucleotide metabolic process	67	1.0772e-17	1.54486e-16
BP	GO:0006195	purine nucleotide catabolic process	36	1.08326e-17	1.54977e-16
BP	GO:0002685	regulation of leukocyte migration	47	1.11676e-17	1.59383e-16
BP	GO:0002444	myeloid leukocyte mediated immunity	33	1.13304e-17	1.61315e-16
BP	GO:0046326	positive regulation of D-glucose import	20	1.15092e-17	1.63464e-16
BP	GO:0046209	nitric oxide metabolic process	29	1.26509e-17	1.79247e-16
BP	GO:0072523	purine-containing compound catabolic process	38	1.2831e-17	1.81361e-16
BP	GO:0051250	negative regulation of lymphocyte activation	40	1.29434e-17	1.82511e-16
BP	GO:2001237	negative regulation of extrinsic apoptotic signaling pathway	31	1.34733e-17	1.89529e-16
BP	GO:0030168	platelet activation	36	1.39532e-17	1.95811e-16
BP	GO:0016042	lipid catabolic process	58	1.48477e-17	2.07868e-16
BP	GO:0009135	purine nucleoside diphosphate metabolic process	33	1.51007e-17	2.10408e-16
BP	GO:0009179	purine ribonucleoside diphosphate metabolic process	33	1.51007e-17	2.10408e-16
BP	GO:0044042	glucan metabolic process	29	1.79561e-17	2.49602e-16
BP	GO:1901292	nucleoside phosphate catabolic process	41	2.09094e-17	2.89531e-16
BP	GO:0046034	ATP metabolic process	46	2.09762e-17	2.89531e-16
BP	GO:0071674	mononuclear cell migration	46	2.09762e-17	2.89531e-16
BP	GO:0051960	regulation of nervous system development	67	2.17326e-17	2.99269e-16
BP	GO:0002064	epithelial cell development	45	2.28301e-17	3.13647e-16
BP	GO:0018105	peptidyl-serine phosphorylation	36	2.29816e-17	3.14993e-16
BP	GO:0002269	leukocyte activation involved in inflammatory response	23	2.32093e-17	3.17374e-16
BP	GO:2001057	reactive nitrogen species metabolic process	29	2.53498e-17	3.4584e-16
BP	GO:0032881	regulation of polysaccharide metabolic process	22	2.70495e-17	3.68173e-16
BP	GO:0045428	regulation of nitric oxide biosynthetic process	25	3.14527e-17	4.27117e-16
BP	GO:0001906	cell killing	49	3.95054e-17	5.35234e-16
BP	GO:0072006	nephron development	38	4.03312e-17	5.43917e-16
BP	GO:1902652	secondary alcohol metabolic process	38	4.03312e-17	5.43917e-16
BP	GO:0019722	calcium-mediated signaling	46	5.05541e-17	6.80224e-16
BP	GO:0007178	cell surface receptor protein serine/threonine kinase signaling pathway	64	5.35279e-17	7.18594e-16
BP	GO:2001242	regulation of intrinsic apoptotic signaling pathway	41	5.78278e-17	7.74551e-16
BP	GO:0050920	regulation of chemotaxis	44	6.14329e-17	8.20967e-16
BP	GO:0070588	calcium ion transmembrane transport	57	6.44385e-17	8.5918e-16
BP	GO:0045089	positive regulation of innate immune response	61	6.97425e-17	9.27796e-16
BP	GO:0097529	myeloid leukocyte migration	46	7.13511e-17	9.47053e-16
BP	GO:0045598	regulation of fat cell differentiation	36	7.68069e-17	1.01717e-15
BP	GO:0032612	interleukin-1 production	34	8.18208e-17	1.07871e-15
BP	GO:0032652	regulation of interleukin-1 production	34	8.18208e-17	1.07871e-15
BP	GO:0002377	immunoglobulin production	31	8.34578e-17	1.09783e-15
BP	GO:0006959	humoral immune response	53	8.38073e-17	1.09871e-15
BP	GO:1904019	epithelial cell apoptotic process	27	8.3898e-17	1.09871e-15
BP	GO:1990776	response to angiotensin	21	9.04624e-17	1.18204e-15
BP	GO:0005977	glycogen metabolic process	28	9.33448e-17	1.217e-15
BP	GO:0043270	positive regulation of monoatomic ion transport	43	9.54209e-17	1.23858e-15
BP	GO:0051216	cartilage development	43	9.54209e-17	1.23858e-15
BP	GO:0032609	type II interferon production	33	1.03132e-16	1.32998e-15
BP	GO:0032649	regulation of type II interferon production	33	1.03132e-16	1.32998e-15
BP	GO:0061041	regulation of wound healing	35	1.03141e-16	1.32998e-15
BP	GO:0002262	myeloid cell homeostasis	40	1.05411e-16	1.35444e-15
BP	GO:0045637	regulation of myeloid cell differentiation	44	1.05499e-16	1.35444e-15
BP	GO:0019217	regulation of fatty acid metabolic process	31	1.11595e-16	1.42958e-15
BP	GO:0048568	embryonic organ development	66	1.16041e-16	1.4833e-15
BP	GO:0043010	camera-type eye development	58	1.24068e-16	1.58247e-15
BP	GO:0032024	positive regulation of insulin secretion	28	1.31002e-16	1.6673e-15
BP	GO:2000106	regulation of leukocyte apoptotic process	29	1.31833e-16	1.67425e-15
BP	GO:0046660	female sex differentiation	33	1.34078e-16	1.69909e-15
BP	GO:0006641	triglyceride metabolic process	31	1.48681e-16	1.8801e-15
BP	GO:0008203	cholesterol metabolic process	36	1.54268e-16	1.94656e-15
BP	GO:0007611	learning or memory	50	1.57411e-16	1.98196e-15
BP	GO:0042594	response to starvation	45	1.59936e-16	2.00945e-15
BP	GO:0002698	negative regulation of immune effector process	34	1.73806e-16	2.17442e-15
BP	GO:0050864	regulation of B cell activation	34	1.73806e-16	2.17442e-15
BP	GO:0042310	vasoconstriction	28	1.82892e-16	2.28324e-15
BP	GO:0048880	sensory system development	63	1.84444e-16	2.29773e-15
BP	GO:1901655	cellular response to ketone	31	1.97394e-16	2.45181e-15
BP	GO:0008016	regulation of heart contraction	43	1.97646e-16	2.45181e-15
BP	GO:0022612	gland morphogenesis	33	2.24703e-16	2.78158e-15
BP	GO:0009408	response to heat	30	2.26066e-16	2.79258e-15
BP	GO:0009205	purine ribonucleoside triphosphate metabolic process	47	2.32365e-16	2.86438e-15
BP	GO:0046888	negative regulation of hormone secretion	25	2.5001e-16	3.07544e-15
BP	GO:0048145	regulation of fibroblast proliferation	28	2.5404e-16	3.11849e-15
BP	GO:0055092	sterol homeostasis	31	2.61164e-16	3.19926e-15
BP	GO:0016125	sterol metabolic process	37	2.66908e-16	3.26283e-15
BP	GO:0007204	positive regulation of cytosolic calcium ion concentration	38	2.81644e-16	3.43582e-15
BP	GO:0032355	response to estradiol	32	2.82645e-16	3.44089e-15
BP	GO:0009185	ribonucleoside diphosphate metabolic process	33	2.89693e-16	3.51941e-15
BP	GO:0007249	canonical NF-kappaB signal transduction	53	2.98035e-16	3.61329e-15
BP	GO:0050890	cognition	54	3.06822e-16	3.71217e-15
BP	GO:0150063	visual system development	62	3.1439e-16	3.79592e-15
BP	GO:0048863	stem cell differentiation	47	3.19533e-16	3.85011e-15
BP	GO:0009166	nucleotide catabolic process	37	3.30989e-16	3.97999e-15
BP	GO:0045621	positive regulation of lymphocyte differentiation	34	3.60935e-16	4.33121e-15
BP	GO:0018209	peptidyl-serine modification	36	3.79723e-16	4.54739e-15
BP	GO:0043603	amide metabolic process	67	3.89988e-16	4.66084e-15
BP	GO:1901136	carbohydrate derivative catabolic process	47	4.37864e-16	5.22239e-15
BP	GO:0006638	neutral lipid metabolic process	34	4.58266e-16	5.45466e-15
BP	GO:0009267	cellular response to starvation	40	5.05318e-16	6.00256e-15
BP	GO:0034765	regulation of monoatomic ion transmembrane transport	55	5.98878e-16	7.0996e-15
BP	GO:0008406	gonad development	45	6.08611e-16	7.20047e-15
BP	GO:0043200	response to amino acid	33	6.10947e-16	7.20572e-15
BP	GO:0070664	negative regulation of leukocyte proliferation	29	6.11506e-16	7.20572e-15
BP	GO:0031100	animal organ regeneration	24	6.15514e-16	7.224e-15
BP	GO:2000351	regulation of endothelial cell apoptotic process	24	6.15514e-16	7.224e-15
BP	GO:0030856	regulation of epithelial cell differentiation	38	6.38833e-16	7.48274e-15
BP	GO:0009144	purine nucleoside triphosphate metabolic process	47	6.97876e-16	8.14189e-15
BP	GO:0009199	ribonucleoside triphosphate metabolic process	47	6.97876e-16	8.14189e-15
BP	GO:0001938	positive regulation of endothelial cell proliferation	30	7.11988e-16	8.29008e-15
BP	GO:0001701	in utero embryonic development	60	7.2211e-16	8.39131e-15
BP	GO:0009411	response to UV	36	7.30875e-16	8.47642e-15
BP	GO:0002286	T cell activation involved in immune response	34	7.33587e-16	8.49112e-15
BP	GO:0001654	eye development	61	7.57605e-16	8.7519e-15
BP	GO:0043500	muscle adaptation	32	7.95479e-16	9.1714e-15
BP	GO:0032107	regulation of response to nutrient levels	18	8.18714e-16	9.42082e-15
BP	GO:0006809	nitric oxide biosynthetic process	26	8.97105e-16	1.03027e-14
BP	GO:0033273	response to vitamin	28	9.01143e-16	1.03088e-14
BP	GO:0046364	monosaccharide biosynthetic process	28	9.01143e-16	1.03088e-14
BP	GO:0032755	positive regulation of interleukin-6 production	29	1.09742e-15	1.25298e-14
BP	GO:0032732	positive regulation of interleukin-1 production	25	1.1385e-15	1.29736e-14
BP	GO:0048762	mesenchymal cell differentiation	48	1.21785e-15	1.3851e-14
BP	GO:0043254	regulation of protein-containing complex assembly	62	1.23039e-15	1.39665e-14
BP	GO:0009132	nucleoside diphosphate metabolic process	33	1.25924e-15	1.42665e-14
BP	GO:0032370	positive regulation of lipid transport	27	1.28722e-15	1.45555e-14
BP	GO:0001774	microglial cell activation	21	1.29597e-15	1.46073e-14
BP	GO:0055123	digestive system development	35	1.29677e-15	1.46073e-14
BP	GO:0045137	development of primary sexual characteristics	45	1.35967e-15	1.52865e-14
BP	GO:0036230	granulocyte activation	22	1.48913e-15	1.67101e-14
BP	GO:0042632	cholesterol homeostasis	30	1.62166e-15	1.81626e-14
BP	GO:0009141	nucleoside triphosphate metabolic process	48	1.63301e-15	1.82549e-14
BP	GO:0141091	transforming growth factor beta receptor superfamily signaling pathway	59	1.74326e-15	1.94504e-14
BP	GO:0031400	negative regulation of protein modification process	52	1.93457e-15	2.15441e-14
BP	GO:1905953	negative regulation of lipid localization	24	1.99167e-15	2.2138e-14
BP	GO:0045927	positive regulation of growth	46	2.45572e-15	2.72446e-14
BP	GO:0006639	acylglycerol metabolic process	33	2.53957e-15	2.81218e-14
BP	GO:0042102	positive regulation of T cell proliferation	29	2.56381e-15	2.83368e-14
BP	GO:0002706	regulation of lymphocyte mediated immunity	40	2.65231e-15	2.926e-14
BP	GO:1903038	negative regulation of leukocyte cell-cell adhesion	35	3.06074e-15	3.37025e-14
BP	GO:0060759	regulation of response to cytokine stimulus	40	3.16845e-15	3.48233e-14
BP	GO:0046849	bone remodeling	27	3.28859e-15	3.60764e-14
BP	GO:0048738	cardiac muscle tissue development	45	3.4615e-15	3.79024e-14
BP	GO:0001649	osteoblast differentiation	46	3.84958e-15	4.20735e-14
BP	GO:0051651	maintenance of location in cell	41	4.0158e-15	4.38088e-14
BP	GO:0019319	hexose biosynthetic process	27	4.45401e-15	4.84992e-14
BP	GO:0090278	negative regulation of peptide hormone secretion	20	4.55696e-15	4.95286e-14
BP	GO:0035051	cardiocyte differentiation	36	4.72133e-15	5.12203e-14
BP	GO:0005979	regulation of glycogen biosynthetic process	17	4.85932e-15	5.25236e-14
BP	GO:0010962	regulation of glucan biosynthetic process	17	4.85932e-15	5.25236e-14
BP	GO:0032757	positive regulation of interleukin-8 production	23	4.98784e-15	5.38138e-14
BP	GO:0140353	lipid export from cell	21	5.36592e-15	5.77868e-14
BP	GO:0045912	negative regulation of carbohydrate metabolic process	22	5.46124e-15	5.86783e-14
BP	GO:0061008	hepaticobiliary system development	34	5.46866e-15	5.86783e-14
BP	GO:0002360	T cell lineage commitment	19	5.51382e-15	5.90551e-14
BP	GO:0003014	renal system process	32	5.53119e-15	5.91335e-14
BP	GO:0007173	epidermal growth factor receptor signaling pathway	35	5.7146e-15	6.09834e-14
BP	GO:1904385	cellular response to angiotensin	18	5.75835e-15	6.13281e-14
BP	GO:0051235	maintenance of location	42	5.76776e-15	6.13281e-14
BP	GO:0007631	feeding behavior	29	5.79895e-15	6.15484e-14
BP	GO:0070555	response to interleukin-1	30	5.99071e-15	6.34691e-14
BP	GO:0071695	anatomical structure maturation	47	7.41327e-15	7.83993e-14
BP	GO:0002792	negative regulation of peptide secretion	20	7.47699e-15	7.87898e-14
BP	GO:0042119	neutrophil activation	20	7.47699e-15	7.87898e-14
BP	GO:0042742	defense response to bacterium	53	7.81309e-15	8.21842e-14
BP	GO:0050873	brown fat cell differentiation	21	8.40369e-15	8.82387e-14
BP	GO:0030900	forebrain development	59	8.47721e-15	8.8852e-14
BP	GO:0045670	regulation of osteoclast differentiation	24	8.58061e-15	8.97757e-14
BP	GO:0010657	muscle cell apoptotic process	28	9.21594e-15	9.62517e-14
BP	GO:0019693	ribose phosphate metabolic process	56	9.62188e-15	1.00313e-13
BP	GO:0048144	fibroblast proliferation	29	9.82432e-15	1.02062e-13
BP	GO:0090398	cellular senescence	29	9.82432e-15	1.02062e-13
BP	GO:0071466	cellular response to xenobiotic stimulus	39	1.00734e-14	1.04465e-13
BP	GO:0002687	positive regulation of leukocyte migration	34	1.0299e-14	1.06616e-13
BP	GO:0010742	macrophage derived foam cell differentiation	18	1.04732e-14	1.08229e-13
BP	GO:0001959	regulation of cytokine-mediated signaling pathway	38	1.10873e-14	1.14374e-13
BP	GO:0007517	muscle organ development	55	1.15227e-14	1.18658e-13
BP	GO:0071260	cellular response to mechanical stimulus	24	1.21528e-14	1.24928e-13
BP	GO:0042306	regulation of protein import into nucleus	22	1.23532e-14	1.26765e-13
BP	GO:0043409	negative regulation of MAPK cascade	36	1.25459e-14	1.28519e-13
BP	GO:0032611	interleukin-1 beta production	29	1.27253e-14	1.29904e-13
BP	GO:0032651	regulation of interleukin-1 beta production	29	1.27253e-14	1.29904e-13
BP	GO:0010883	regulation of lipid storage	21	1.30107e-14	1.32587e-13
BP	GO:0010660	regulation of muscle cell apoptotic process	27	1.43498e-14	1.45981e-13
BP	GO:0051170	import into nucleus	36	1.51822e-14	1.54182e-13
BP	GO:0043542	endothelial cell migration	48	1.53677e-14	1.55797e-13
BP	GO:0097553	calcium ion transmembrane import into cytosol	38	1.58404e-14	1.60313e-13
BP	GO:0051092	positive regulation of NF-kappaB transcription factor activity	30	1.61451e-14	1.62836e-13
BP	GO:1902106	negative regulation of leukocyte differentiation	30	1.61451e-14	1.62836e-13
BP	GO:0006094	gluconeogenesis	26	1.6209e-14	1.63201e-13
BP	GO:0022600	digestive system process	29	1.64309e-14	1.65152e-13
BP	GO:0030813	positive regulation of nucleotide catabolic process	15	1.70435e-14	1.70435e-13
BP	GO:0033123	positive regulation of purine nucleotide catabolic process	15	1.70435e-14	1.70435e-13
BP	GO:0045821	positive regulation of glycolytic process	15	1.70435e-14	1.70435e-13
BP	GO:0071496	cellular response to external stimulus	24	1.71027e-14	1.70737e-13
BP	GO:0002456	T cell mediated immunity	32	1.71637e-14	1.71056e-13
BP	GO:0031214	biomineral tissue development	37	1.72478e-14	1.71603e-13
BP	GO:0032731	positive regulation of interleukin-1 beta production	22	1.83248e-14	1.8141e-13
BP	GO:1903409	reactive oxygen species biosynthetic process	22	1.83248e-14	1.8141e-13
BP	GO:0009150	purine ribonucleotide metabolic process	53	1.83261e-14	1.8141e-13
BP	GO:0001101	response to acid chemical	33	1.84739e-14	1.81954e-13
BP	GO:0001889	liver development	33	1.84739e-14	1.81954e-13
BP	GO:0050921	positive regulation of chemotaxis	33	1.84739e-14	1.81954e-13
BP	GO:0090077	foam cell differentiation	18	1.86188e-14	1.83074e-13
BP	GO:1904892	regulation of receptor signaling pathway via STAT	27	1.90278e-14	1.86784e-13
BP	GO:0015711	organic anion transport	63	1.90866e-14	1.87049e-13
BP	GO:0010907	positive regulation of glucose metabolic process	20	1.92892e-14	1.88719e-13
BP	GO:0141193	nuclear receptor-mediated signaling pathway	37	2.0686e-14	2.01445e-13
BP	GO:0032637	interleukin-8 production	28	2.06927e-14	2.01445e-13
BP	GO:0032677	regulation of interleukin-8 production	28	2.06927e-14	2.01445e-13
BP	GO:0046632	alpha-beta T cell differentiation	32	2.13811e-14	2.07803e-13
BP	GO:0030308	negative regulation of cell growth	36	2.21318e-14	2.147e-13
BP	GO:0019229	regulation of vasoconstriction	23	2.21637e-14	2.147e-13
BP	GO:0090092	regulation of transmembrane receptor protein serine/threonine kinase signaling pathway	51	2.23455e-14	2.16104e-13
BP	GO:0001667	ameboidal-type cell migration	43	2.31533e-14	2.2355e-13
BP	GO:0002275	myeloid cell activation involved in immune response	27	2.51319e-14	2.41858e-13
BP	GO:0043502	regulation of muscle adaptation	27	2.51319e-14	2.41858e-13
BP	GO:0048008	platelet-derived growth factor receptor signaling pathway	28	2.69085e-14	2.58489e-13
BP	GO:0051341	regulation of oxidoreductase activity	22	2.69479e-14	2.58489e-13
BP	GO:0071478	cellular response to radiation	37	2.96329e-14	2.83781e-13
BP	GO:0046850	regulation of bone remodeling	20	3.03734e-14	2.904e-13
BP	GO:0009615	response to virus	59	3.08706e-14	2.94674e-13
BP	GO:0097009	energy homeostasis	25	3.22178e-14	3.07035e-13
BP	GO:0045923	positive regulation of fatty acid metabolic process	18	3.24054e-14	3.07825e-13
BP	GO:0070873	regulation of glycogen metabolic process	18	3.24054e-14	3.07825e-13
BP	GO:0046634	regulation of alpha-beta T cell activation	30	3.29863e-14	3.12334e-13
BP	GO:0051224	negative regulation of protein transport	30	3.29863e-14	3.12334e-13
BP	GO:0043122	regulation of canonical NF-kappaB signal transduction	48	3.87874e-14	3.66672e-13
BP	GO:1903828	negative regulation of protein localization	41	3.92088e-14	3.70061e-13
BP	GO:0030225	macrophage differentiation	23	4.47186e-14	4.21386e-13
BP	GO:0048010	vascular endothelial growth factor receptor signaling pathway	28	4.50509e-14	4.23839e-13
BP	GO:0002637	regulation of immunoglobulin production	24	4.59716e-14	4.31121e-13
BP	GO:0046425	regulation of receptor signaling pathway via JAK-STAT	24	4.59716e-14	4.31121e-13
BP	GO:0010595	positive regulation of endothelial cell migration	31	4.69805e-14	4.39881e-13
BP	GO:0032945	negative regulation of mononuclear cell proliferation	26	5.17736e-14	4.83221e-13
BP	GO:0042100	B cell proliferation	26	5.17736e-14	4.83221e-13
BP	GO:0062014	negative regulation of small molecule metabolic process	30	5.24225e-14	4.88501e-13
BP	GO:0009259	ribonucleotide metabolic process	54	5.51612e-14	5.12853e-13
BP	GO:0045981	positive regulation of nucleotide metabolic process	18	5.52974e-14	5.12853e-13
BP	GO:1900544	positive regulation of purine nucleotide metabolic process	18	5.52974e-14	5.12853e-13
BP	GO:0043405	regulation of MAP kinase activity	28	5.80106e-14	5.37169e-13
BP	GO:0035710	CD4-positive, alpha-beta T cell activation	31	5.84836e-14	5.40697e-13
BP	GO:0046942	carboxylic acid transport	53	5.93337e-14	5.47696e-13
BP	GO:0046626	regulation of insulin receptor signaling pathway	23	6.28839e-14	5.79556e-13
BP	GO:0051098	regulation of binding	39	6.40327e-14	5.89221e-13
BP	GO:0015849	organic acid transport	53	6.65517e-14	6.11443e-13
BP	GO:0050886	endocrine process	26	6.84867e-14	6.27261e-13
BP	GO:1904705	regulation of vascular associated smooth muscle cell proliferation	26	6.84867e-14	6.27261e-13
BP	GO:1904035	regulation of epithelial cell apoptotic process	20	7.262e-14	6.64084e-13
BP	GO:0003073	regulation of systemic arterial blood pressure	27	7.36734e-14	6.7267e-13
BP	GO:0006939	smooth muscle contraction	28	7.44645e-14	6.78839e-13
BP	GO:0007586	digestion	32	7.64335e-14	6.95711e-13
BP	GO:0001909	leukocyte mediated cytotoxicity	33	7.72636e-14	7.02179e-13
BP	GO:0070059	intrinsic apoptotic signaling pathway in response to endoplasmic reticulum stress	22	8.16179e-14	7.40607e-13
BP	GO:0002688	regulation of leukocyte chemotaxis	30	8.24809e-14	7.46135e-13
BP	GO:1903707	negative regulation of hemopoiesis	30	8.24809e-14	7.46135e-13
BP	GO:0007179	transforming growth factor beta receptor signaling pathway	43	8.64377e-14	7.80728e-13
BP	GO:0050868	negative regulation of T cell activation	31	9.00287e-14	8.11915e-13
BP	GO:0046822	regulation of nucleocytoplasmic transport	29	9.04855e-14	8.14785e-13
BP	GO:0032094	response to food	18	9.26351e-14	8.31595e-13
BP	GO:0046676	negative regulation of insulin secretion	18	9.26351e-14	8.31595e-13
BP	GO:0070167	regulation of biomineral tissue development	27	9.55443e-14	8.56403e-13
BP	GO:0070542	response to fatty acid	21	9.91118e-14	8.87028e-13
BP	GO:0006953	acute-phase response	19	1.09554e-13	9.78997e-13
BP	GO:1903580	positive regulation of ATP metabolic process	17	1.09861e-13	9.80251e-13
BP	GO:0002705	positive regulation of leukocyte mediated immunity	33	1.14385e-13	1.01907e-12
BP	GO:0034605	cellular response to heat	22	1.163e-13	1.033e-12
BP	GO:0045453	bone resorption	22	1.163e-13	1.033e-12
BP	GO:1990874	vascular associated smooth muscle cell proliferation	26	1.18417e-13	1.05021e-12
BP	GO:2001243	negative regulation of intrinsic apoptotic signaling pathway	28	1.21579e-13	1.07664e-12
BP	GO:0003300	cardiac muscle hypertrophy	27	1.23486e-13	1.09188e-12
BP	GO:0050730	regulation of peptidyl-tyrosine phosphorylation	33	1.38814e-13	1.22556e-12
BP	GO:0051961	negative regulation of nervous system development	32	1.40663e-13	1.24002e-12
BP	GO:1903169	regulation of calcium ion transmembrane transport	35	1.47788e-13	1.30089e-12
BP	GO:0031334	positive regulation of protein-containing complex assembly	38	1.67589e-13	1.47298e-12
BP	GO:1904950	negative regulation of establishment of protein localization	31	1.69211e-13	1.48502e-12
BP	GO:2000378	negative regulation of reactive oxygen species metabolic process	19	1.71281e-13	1.50094e-12
BP	GO:0045582	positive regulation of T cell differentiation	29	1.80371e-13	1.57825e-12
BP	GO:0006606	protein import into nucleus	34	1.91925e-13	1.67685e-12
BP	GO:0010743	regulation of macrophage derived foam cell differentiation	16	2.03182e-13	1.77257e-12
BP	GO:0008585	female gonad development	27	2.04237e-13	1.77913e-12
BP	GO:0030301	cholesterol transport	29	2.25841e-13	1.96441e-12
BP	GO:0050709	negative regulation of protein secretion	23	2.31109e-13	1.9961e-12
BP	GO:0050818	regulation of coagulation	23	2.31109e-13	1.9961e-12
BP	GO:0030193	regulation of blood coagulation	22	2.31181e-13	1.9961e-12
BP	GO:0048645	animal organ formation	22	2.31181e-13	1.9961e-12
BP	GO:0061180	mammary gland epithelium development	22	2.31181e-13	1.9961e-12
BP	GO:0015918	sterol transport	30	2.4571e-13	2.11844e-12
BP	GO:0050672	negative regulation of lymphocyte proliferation	25	2.46074e-13	2.11847e-12
BP	GO:0070328	triglyceride homeostasis	18	2.47089e-13	2.1241e-12
BP	GO:0030183	B cell differentiation	31	2.55068e-13	2.18949e-12
BP	GO:0014897	striated muscle hypertrophy	27	2.61397e-13	2.24055e-12
BP	GO:0043030	regulation of macrophage activation	21	3.00579e-13	2.57264e-12
BP	GO:0002065	columnar/cuboidal epithelial cell differentiation	28	3.12995e-13	2.67113e-12
BP	GO:0050731	positive regulation of peptidyl-tyrosine phosphorylation	28	3.12995e-13	2.67113e-12
BP	GO:1900076	regulation of cellular response to insulin stimulus	23	3.15379e-13	2.68758e-12
BP	GO:1905897	regulation of response to endoplasmic reticulum stress	25	3.23348e-13	2.7515e-12
BP	GO:0097306	cellular response to alcohol	27	3.33512e-13	2.83389e-12
BP	GO:0021700	developmental maturation	51	3.37718e-13	2.86549e-12
BP	GO:0090594	inflammatory response to wounding	15	3.39984e-13	2.88056e-12
BP	GO:0032386	regulation of intracellular transport	44	3.51639e-13	2.97502e-12
BP	GO:0007565	female pregnancy	36	3.68567e-13	3.11375e-12
BP	GO:0001890	placenta development	32	3.74556e-13	3.15981e-12
BP	GO:0051928	positive regulation of calcium ion transport	28	3.9373e-13	3.3162e-12
BP	GO:0055090	acylglycerol homeostasis	18	3.94222e-13	3.3162e-12
BP	GO:0001656	metanephros development	25	4.23192e-13	3.55481e-12
BP	GO:0014896	muscle hypertrophy	27	4.24226e-13	3.55842e-12
BP	GO:0036005	response to macrophage colony-stimulating factor	21	4.2818e-13	3.58137e-12
BP	GO:0045058	T cell selection	21	4.2818e-13	3.58137e-12
BP	GO:0010611	regulation of cardiac muscle hypertrophy	22	4.47451e-13	3.73193e-12
BP	GO:1900046	regulation of hemostasis	22	4.47451e-13	3.73193e-12
BP	GO:0008625	extrinsic apoptotic signaling pathway via death domain receptors	24	5.0749e-13	4.22071e-12
BP	GO:0034248	regulation of amide metabolic process	24	5.0749e-13	4.22071e-12
BP	GO:0007369	gastrulation	37	5.12473e-13	4.25613e-12
BP	GO:0046545	development of primary female sexual characteristics	27	5.38004e-13	4.46187e-12
BP	GO:0045862	positive regulation of proteolysis	39	5.57661e-13	4.61838e-12
BP	GO:0048534	hematopoietic or lymphoid organ development	26	5.6006e-13	4.63172e-12
BP	GO:0007254	JNK cascade	36	6.01972e-13	4.97134e-12
BP	GO:0032615	interleukin-12 production	21	6.05404e-13	4.98568e-12
BP	GO:0032655	regulation of interleukin-12 production	21	6.05404e-13	4.98568e-12
BP	GO:1904062	regulation of monoatomic cation transmembrane transport	47	6.17137e-13	5.0752e-12
BP	GO:0051353	positive regulation of oxidoreductase activity	16	6.48101e-13	5.32239e-12
BP	GO:0072073	kidney epithelium development	32	6.6001e-13	5.41263e-12
BP	GO:0030278	regulation of ossification	29	6.70172e-13	5.48832e-12
BP	GO:0046486	glycerolipid metabolic process	54	7.33996e-13	6.00264e-12
BP	GO:0010594	regulation of endothelial cell migration	40	8.02193e-13	6.55124e-12
BP	GO:0090287	regulation of cellular response to growth factor stimulus	53	8.22552e-13	6.70819e-12
BP	GO:0048565	digestive tract development	30	8.46846e-13	6.88721e-12
BP	GO:0051208	sequestering of calcium ion	30	8.46846e-13	6.88721e-12
BP	GO:0032613	interleukin-10 production	21	8.49838e-13	6.89248e-12
BP	GO:0032653	regulation of interleukin-10 production	21	8.49838e-13	6.89248e-12
BP	GO:0042326	negative regulation of phosphorylation	39	8.64793e-13	7.00411e-12
BP	GO:0042307	positive regulation of protein import into nucleus	17	8.79538e-13	7.11374e-12
BP	GO:0050810	regulation of steroid biosynthetic process	24	8.82517e-13	7.12802e-12
BP	GO:0060324	face development	19	9.07931e-13	7.32323e-12
BP	GO:0015908	fatty acid transport	28	9.60515e-13	7.73675e-12
BP	GO:0002753	cytoplasmic pattern recognition receptor signaling pathway	35	9.67993e-13	7.77568e-12
BP	GO:0015718	monocarboxylic acid transport	35	9.67993e-13	7.77568e-12
BP	GO:0050768	negative regulation of neurogenesis	30	1.03335e-12	8.28937e-12
BP	GO:0051147	regulation of muscle cell differentiation	33	1.04815e-12	8.38523e-12
BP	GO:0051348	negative regulation of transferase activity	33	1.04815e-12	8.38523e-12
BP	GO:0048012	hepatocyte growth factor receptor signaling pathway	20	1.10714e-12	8.84511e-12
BP	GO:0050680	negative regulation of epithelial cell proliferation	34	1.1099e-12	8.85512e-12
BP	GO:0043369	CD4-positive or CD8-positive, alpha-beta T cell lineage commitment	16	1.11696e-12	8.89933e-12
BP	GO:0014743	regulation of muscle hypertrophy	22	1.15055e-12	9.14222e-12
BP	GO:0033344	cholesterol efflux	22	1.15055e-12	9.14222e-12
BP	GO:0002292	T cell differentiation involved in immune response	25	1.19529e-12	9.48486e-12
BP	GO:0034976	response to endoplasmic reticulum stress	44	1.26345e-12	1.00122e-11
BP	GO:0072111	cell proliferation involved in kidney development	13	1.31693e-12	1.0422e-11
BP	GO:0048146	positive regulation of fibroblast proliferation	19	1.34088e-12	1.05831e-11
BP	GO:0071827	plasma lipoprotein particle organization	19	1.34088e-12	1.05831e-11
BP	GO:0001776	leukocyte homeostasis	27	1.35236e-12	1.06594e-11
BP	GO:0048806	genitalia development	18	1.47328e-12	1.15961e-11
BP	GO:0008630	intrinsic apoptotic signaling pathway in response to DNA damage	26	1.47514e-12	1.15961e-11
BP	GO:0006694	steroid biosynthetic process	33	1.48401e-12	1.16502e-11
BP	GO:0030888	regulation of B cell proliferation	21	1.64054e-12	1.28618e-11
BP	GO:0072009	nephron epithelium development	28	1.82672e-12	1.43024e-11
BP	GO:0043367	CD4-positive, alpha-beta T cell differentiation	26	1.86474e-12	1.45613e-11
BP	GO:0045639	positive regulation of myeloid cell differentiation	26	1.86474e-12	1.45613e-11
BP	GO:0034368	protein-lipid complex remodeling	16	1.88427e-12	1.46748e-11
BP	GO:0034369	plasma lipoprotein particle remodeling	16	1.88427e-12	1.46748e-11
BP	GO:0044703	multi-organism reproductive process	37	2.02806e-12	1.57738e-11
BP	GO:0042770	signal transduction in response to DNA damage	33	2.08917e-12	1.62276e-11
BP	GO:0033157	regulation of intracellular protein transport	31	2.1288e-12	1.65137e-11
BP	GO:0062207	regulation of pattern recognition receptor signaling pathway	35	2.16181e-12	1.67476e-11
BP	GO:0045124	regulation of bone resorption	17	2.23986e-12	1.73294e-11
BP	GO:0043525	positive regulation of neuron apoptotic process	21	2.25713e-12	1.74401e-11
BP	GO:0051336	regulation of hydrolase activity	48	2.29785e-12	1.77314e-11
BP	GO:0003205	cardiac chamber development	33	2.47362e-12	1.90627e-11
BP	GO:0071248	cellular response to metal ion	34	2.53591e-12	1.95172e-11
BP	GO:0002832	negative regulation of response to biotic stimulus	29	2.79638e-12	2.14937e-11
BP	GO:0006801	superoxide metabolic process	22	2.81233e-12	2.15319e-11
BP	GO:0032371	regulation of sterol transport	22	2.81233e-12	2.15319e-11
BP	GO:0032374	regulation of cholesterol transport	22	2.81233e-12	2.15319e-11
BP	GO:0071774	response to fibroblast growth factor	33	2.9248e-12	2.23639e-11
BP	GO:0035791	platelet-derived growth factor receptor-beta signaling pathway	20	3.12408e-12	2.38566e-11
BP	GO:0043123	positive regulation of canonical NF-kappaB signal transduction	37	3.14926e-12	2.40177e-11
BP	GO:0002720	positive regulation of cytokine production involved in immune response	23	3.15883e-12	2.40283e-11
BP	GO:0070227	lymphocyte apoptotic process	23	3.15883e-12	2.40283e-11
BP	GO:0045429	positive regulation of nitric oxide biosynthetic process	17	3.49456e-12	2.65478e-11
BP	GO:0032729	positive regulation of type II interferon production	22	3.74901e-12	2.84441e-11
BP	GO:0090322	regulation of superoxide metabolic process	15	3.82267e-12	2.89656e-11
BP	GO:0044344	cellular response to fibroblast growth factor stimulus	32	3.92769e-12	2.96849e-11
BP	GO:0120254	olefinic compound metabolic process	32	3.92769e-12	2.96849e-11
BP	GO:0071825	protein-lipid complex organization	19	4.07916e-12	3.07901e-11
BP	GO:0051054	positive regulation of DNA metabolic process	44	4.25425e-12	3.20705e-11
BP	GO:0046824	positive regulation of nucleocytoplasmic transport	20	4.34949e-12	3.27465e-11
BP	GO:0003158	endothelium development	30	4.74474e-12	3.56766e-11
BP	GO:0043368	positive T cell selection	18	4.93327e-12	3.70468e-11
BP	GO:0034367	protein-containing complex remodeling	16	5.05935e-12	3.79451e-11
BP	GO:0003206	cardiac chamber morphogenesis	28	5.0927e-12	3.81466e-11
BP	GO:0046620	regulation of organ growth	25	5.1105e-12	3.82312e-11
BP	GO:1904407	positive regulation of nitric oxide metabolic process	17	5.37691e-12	4.01731e-11
BP	GO:0010507	negative regulation of autophagy	24	5.3907e-12	4.0225e-11
BP	GO:0007219	Notch signaling pathway	34	5.61508e-12	4.18462e-11
BP	GO:0071675	regulation of mononuclear cell migration	30	5.69442e-12	4.23838e-11
BP	GO:0014013	regulation of gliogenesis	26	5.76435e-12	4.28501e-11
BP	GO:0034341	response to type II interferon	27	6.12939e-12	4.5506e-11
BP	GO:0044706	multi-multicellular organism process	37	6.43232e-12	4.76949e-11
BP	GO:0033032	regulation of myeloid cell apoptotic process	15	6.55047e-12	4.85098e-11
BP	GO:0046321	positive regulation of fatty acid oxidation	11	6.64561e-12	4.91524e-11
BP	GO:0002690	positive regulation of leukocyte chemotaxis	24	6.87856e-12	5.08115e-11
BP	GO:0002294	CD4-positive, alpha-beta T cell differentiation involved in immune response	23	6.95627e-12	5.13211e-11
BP	GO:1904036	negative regulation of epithelial cell apoptotic process	14	7.18853e-12	5.29681e-11
BP	GO:0001974	blood vessel remodeling	18	7.22286e-12	5.3088e-11
BP	GO:0042311	vasodilation	18	7.22286e-12	5.3088e-11
BP	GO:0044403	biological process involved in symbiotic interaction	37	7.39912e-12	5.43156e-11
BP	GO:0050830	defense response to Gram-positive bacterium	28	7.55904e-12	5.53514e-11
BP	GO:0051209	release of sequestered calcium ion into cytosol	28	7.55904e-12	5.53514e-11
BP	GO:0032835	glomerulus development	21	7.61538e-12	5.56946e-11
BP	GO:0008361	regulation of cell size	33	7.77303e-12	5.67769e-11
BP	GO:0001933	negative regulation of protein phosphorylation	36	8.01779e-12	5.84921e-11
BP	GO:0071384	cellular response to corticosteroid stimulus	20	8.25862e-12	6.00999e-11
BP	GO:1905330	regulation of morphogenesis of an epithelium	20	8.25862e-12	6.00999e-11
BP	GO:0007272	ensheathment of neurons	31	8.75241e-12	6.3536e-11
BP	GO:0008366	axon ensheathment	31	8.75241e-12	6.3536e-11
BP	GO:0002287	alpha-beta T cell activation involved in immune response	23	8.97744e-12	6.50091e-11
BP	GO:0002293	alpha-beta T cell differentiation involved in immune response	23	8.97744e-12	6.50091e-11
BP	GO:0051283	negative regulation of sequestering of calcium ion	28	9.18077e-12	6.63997e-11
BP	GO:0048639	positive regulation of developmental growth	32	1.06686e-11	7.70654e-11
BP	GO:0046320	regulation of fatty acid oxidation	15	1.09772e-11	7.91978e-11
BP	GO:0002708	positive regulation of lymphocyte mediated immunity	28	1.11279e-11	8.00882e-11
BP	GO:0038061	non-canonical NF-kappaB signal transduction	28	1.11279e-11	8.00882e-11
BP	GO:0015909	long-chain fatty acid transport	20	1.12688e-11	8.10031e-11
BP	GO:0031589	cell-substrate adhesion	49	1.13263e-11	8.13169e-11
BP	GO:0050769	positive regulation of neurogenesis	38	1.15093e-11	8.25299e-11
BP	GO:0030534	adult behavior	30	1.16174e-11	8.32037e-11
BP	GO:0031647	regulation of protein stability	51	1.18394e-11	8.46907e-11
BP	GO:0071548	response to dexamethasone	17	1.22475e-11	8.75033e-11
BP	GO:0002532	production of molecular mediator involved in inflammatory response	25	1.26463e-11	9.02432e-11
BP	GO:0033028	myeloid cell apoptotic process	16	1.2678e-11	9.03597e-11
BP	GO:0051282	regulation of sequestering of calcium ion	28	1.34612e-11	9.58257e-11
BP	GO:0042176	regulation of protein catabolic process	50	1.35088e-11	9.59654e-11
BP	GO:0046635	positive regulation of alpha-beta T cell activation	21	1.35286e-11	9.59654e-11
BP	GO:0045833	negative regulation of lipid metabolic process	26	1.35461e-11	9.59654e-11
BP	GO:0060840	artery development	26	1.35461e-11	9.59654e-11
BP	GO:0060993	kidney morphogenesis	24	1.40043e-11	9.90916e-11
BP	GO:0016055	Wnt signaling pathway	58	1.42091e-11	1.0042e-10
BP	GO:0010543	regulation of platelet activation	18	1.50354e-11	1.06132e-10
BP	GO:0033673	negative regulation of kinase activity	29	1.52058e-11	1.07207e-10
BP	GO:0006913	nucleocytoplasmic transport	47	1.57622e-11	1.10863e-10
BP	GO:0051169	nuclear transport	47	1.57622e-11	1.10863e-10
BP	GO:0002544	chronic inflammatory response	12	1.71381e-11	1.2011e-10
BP	GO:0032930	positive regulation of superoxide anion generation	12	1.71381e-11	1.2011e-10
BP	GO:0044321	response to leptin	12	1.71381e-11	1.2011e-10
BP	GO:0060419	heart growth	24	1.76345e-11	1.23442e-10
BP	GO:0070527	platelet aggregation	21	1.78927e-11	1.251e-10
BP	GO:2000352	negative regulation of endothelial cell apoptotic process	15	1.80203e-11	1.25843e-10
BP	GO:0045725	positive regulation of glycogen biosynthetic process	11	1.80441e-11	1.25859e-10
BP	GO:0032006	regulation of TOR signaling	30	1.94982e-11	1.3584e-10
BP	GO:0006937	regulation of muscle contraction	32	2.02161e-11	1.40675e-10
BP	GO:0006111	regulation of gluconeogenesis	18	2.13959e-11	1.48358e-10
BP	GO:0035790	platelet-derived growth factor receptor-alpha signaling pathway	18	2.13959e-11	1.48358e-10
BP	GO:0072538	T-helper 17 type immune response	18	2.13959e-11	1.48358e-10
BP	GO:0002712	regulation of B cell mediated immunity	19	2.20394e-11	1.52282e-10
BP	GO:0002889	regulation of immunoglobulin mediated immune response	19	2.20394e-11	1.52282e-10
BP	GO:0038065	collagen-activated signaling pathway	19	2.20394e-11	1.52282e-10
BP	GO:0048143	astrocyte activation	13	2.31816e-11	1.59798e-10
BP	GO:0060561	apoptotic process involved in morphogenesis	13	2.31816e-11	1.59798e-10
BP	GO:0031341	regulation of cell killing	25	2.42182e-11	1.66749e-10
BP	GO:0048662	negative regulation of smooth muscle cell proliferation	20	2.76003e-11	1.89812e-10
BP	GO:0048640	negative regulation of developmental growth	24	2.77036e-11	1.90301e-10
BP	GO:0016032	viral process	53	2.988e-11	2.05004e-10
BP	GO:0090100	positive regulation of transmembrane receptor protein serine/threonine kinase signaling pathway	25	2.99139e-11	2.05004e-10
BP	GO:0002639	positive regulation of immunoglobulin production	18	3.01851e-11	2.06622e-10
BP	GO:0042093	T-helper cell differentiation	22	3.16412e-11	2.16086e-10
BP	GO:0050871	positive regulation of B cell activation	22	3.16412e-11	2.16086e-10
BP	GO:0042552	myelination	30	3.22755e-11	2.20162e-10
BP	GO:0055007	cardiac muscle cell differentiation	27	3.61809e-11	2.46516e-10
BP	GO:2001235	positive regulation of apoptotic signaling pathway	29	3.6608e-11	2.49138e-10
BP	GO:0043406	positive regulation of MAP kinase activity	20	3.6779e-11	2.50012e-10
BP	GO:0097006	regulation of plasma lipoprotein particle levels	23	3.8374e-11	2.60553e-10
BP	GO:1903573	negative regulation of response to endoplasmic reticulum stress	17	3.86109e-11	2.6186e-10
BP	GO:0048469	cell maturation	35	4.0788e-11	2.76306e-10
BP	GO:0032147	activation of protein kinase activity	18	4.2234e-11	2.85772e-10
BP	GO:0010639	negative regulation of organelle organization	48	4.25153e-11	2.87345e-10
BP	GO:0060396	growth hormone receptor signaling pathway	13	4.28254e-11	2.89108e-10
BP	GO:0014074	response to purine-containing compound	29	4.3426e-11	2.92827e-10
BP	GO:0007612	learning	30	4.48311e-11	3.01955e-10
BP	GO:0014002	astrocyte development	16	4.49925e-11	3.02696e-10
BP	GO:0042752	regulation of circadian rhythm	25	4.52876e-11	3.04333e-10
BP	GO:0035924	cellular response to vascular endothelial growth factor stimulus	26	4.53608e-11	3.04477e-10
BP	GO:0048854	brain morphogenesis	15	4.59173e-11	3.07861e-10
BP	GO:0031929	TOR signaling	32	5.07769e-11	3.40055e-10
BP	GO:0071347	cellular response to interleukin-1	22	5.17258e-11	3.46015e-10
BP	GO:0006898	receptor-mediated endocytosis	41	5.19227e-11	3.46938e-10
BP	GO:0002437	inflammatory response to antigenic stimulus	21	5.21834e-11	3.4789e-10
BP	GO:0072088	nephron epithelium morphogenesis	21	5.21834e-11	3.4789e-10
BP	GO:0001823	mesonephros development	24	5.33526e-11	3.55281e-10
BP	GO:0010810	regulation of cell-substrate adhesion	36	5.45057e-11	3.62549e-10
BP	GO:0038063	collagen-activated tyrosine kinase receptor signaling pathway	18	5.86261e-11	3.88638e-10
BP	GO:0061178	regulation of insulin secretion involved in cellular response to glucose stimulus	18	5.86261e-11	3.88638e-10
BP	GO:1904645	response to amyloid-beta	18	5.86261e-11	3.88638e-10
BP	GO:0034767	positive regulation of monoatomic ion transmembrane transport	29	6.08195e-11	4.02724e-10
BP	GO:0045732	positive regulation of protein catabolic process	35	6.12271e-11	4.04967e-10
BP	GO:0002709	regulation of T cell mediated immunity	24	6.60039e-11	4.35093e-10
BP	GO:0061326	renal tubule development	24	6.60039e-11	4.35093e-10
BP	GO:0110020	regulation of actomyosin structure organization	24	6.60039e-11	4.35093e-10
BP	GO:0071402	cellular response to lipoprotein particle stimulus	16	6.68494e-11	4.40173e-10
BP	GO:0046777	protein autophosphorylation	31	7.13306e-11	4.69154e-10
BP	GO:0032928	regulation of superoxide anion generation	12	7.2366e-11	4.75433e-10
BP	GO:0008631	intrinsic apoptotic signaling pathway in response to oxidative stress	19	7.4777e-11	4.90724e-10
BP	GO:0032740	positive regulation of interleukin-17 production	13	7.6576e-11	4.99741e-10
BP	GO:0050995	negative regulation of lipid catabolic process	13	7.6576e-11	4.99741e-10
BP	GO:0050996	positive regulation of lipid catabolic process	13	7.6576e-11	4.99741e-10
BP	GO:0071378	cellular response to growth hormone stimulus	13	7.6576e-11	4.99741e-10
BP	GO:1902894	negative regulation of miRNA transcription	13	7.6576e-11	4.99741e-10
BP	GO:0016064	immunoglobulin mediated immune response	34	7.78008e-11	5.07172e-10
BP	GO:0045776	negative regulation of blood pressure	17	7.88743e-11	5.136e-10
BP	GO:0072028	nephron morphogenesis	21	8.67575e-11	5.64308e-10
BP	GO:0002244	hematopoietic progenitor cell differentiation	27	9.03039e-11	5.86078e-10
BP	GO:0043401	steroid hormone receptor signaling pathway	27	9.03039e-11	5.86078e-10
BP	GO:1903844	regulation of cellular response to transforming growth factor beta stimulus	32	9.16189e-11	5.93957e-10
BP	GO:0040013	negative regulation of locomotion	52	9.34776e-11	6.05339e-10
BP	GO:0010463	mesenchymal cell proliferation	16	9.81475e-11	6.32793e-10
BP	GO:0031018	endocrine pancreas development	16	9.81475e-11	6.32793e-10
BP	GO:0060443	mammary gland morphogenesis	16	9.81475e-11	6.32793e-10
BP	GO:1904646	cellular response to amyloid-beta	16	9.81475e-11	6.32793e-10
BP	GO:1902903	regulation of supramolecular fiber organization	50	9.86908e-11	6.35599e-10
BP	GO:0045861	negative regulation of proteolysis	30	9.9452e-11	6.39801e-10
BP	GO:0070301	cellular response to hydrogen peroxide	19	9.99157e-11	6.42081e-10
BP	GO:0002363	alpha-beta T cell lineage commitment	14	1.03966e-10	6.66649e-10
BP	GO:0010464	regulation of mesenchymal cell proliferation	14	1.03966e-10	6.66649e-10
BP	GO:0060416	response to growth hormone	15	1.09481e-10	7.01254e-10
BP	GO:0003170	heart valve development	20	1.10033e-10	7.03253e-10
BP	GO:0071479	cellular response to ionizing radiation	20	1.10033e-10	7.03253e-10
BP	GO:0036006	cellular response to macrophage colony-stimulating factor stimulus	18	1.10456e-10	7.05192e-10
BP	GO:0061333	renal tubule morphogenesis	21	1.11166e-10	7.0825e-10
BP	GO:1904707	positive regulation of vascular associated smooth muscle cell proliferation	17	1.11176e-10	7.0825e-10
BP	GO:0046661	male sex differentiation	31	1.12171e-10	7.13818e-10
BP	GO:0019724	B cell mediated immunity	34	1.16761e-10	7.42223e-10
BP	GO:0002220	innate immune response activating cell surface receptor signaling pathway	23	1.17412e-10	7.44752e-10
BP	GO:0045824	negative regulation of innate immune response	23	1.17412e-10	7.44752e-10
BP	GO:0060348	bone development	35	1.18337e-10	7.49809e-10
BP	GO:0043588	skin development	44	1.27402e-10	8.06379e-10
BP	GO:0055017	cardiac muscle tissue growth	22	1.32273e-10	8.35406e-10
BP	GO:0071230	cellular response to amino acid stimulus	22	1.32273e-10	8.35406e-10
BP	GO:0035773	insulin secretion involved in cellular response to glucose stimulus	19	1.32733e-10	8.37008e-10
BP	GO:0010039	response to iron ion	13	1.32953e-10	8.37008e-10
BP	GO:0035929	steroid hormone secretion	13	1.32953e-10	8.37008e-10
BP	GO:0032098	regulation of appetite	12	1.38669e-10	8.71123e-10
BP	GO:0032770	positive regulation of monooxygenase activity	12	1.38669e-10	8.71123e-10
BP	GO:0030282	bone mineralization	26	1.40324e-10	8.8058e-10
BP	GO:1903426	regulation of reactive oxygen species biosynthetic process	16	1.42483e-10	8.93177e-10
BP	GO:0002704	negative regulation of leukocyte mediated immunity	20	1.4294e-10	8.95087e-10
BP	GO:0034109	homotypic cell-cell adhesion	23	1.45507e-10	9.06333e-10
BP	GO:0071229	cellular response to acid chemical	23	1.45507e-10	9.06333e-10
BP	GO:0072080	nephron tubule development	23	1.45507e-10	9.06333e-10
BP	GO:0072163	mesonephric epithelium development	23	1.45507e-10	9.06333e-10
BP	GO:0072164	mesonephric tubule development	23	1.45507e-10	9.06333e-10
BP	GO:0060612	adipose tissue development	18	1.50009e-10	9.32403e-10
BP	GO:0070231	T cell apoptotic process	18	1.50009e-10	9.32403e-10
BP	GO:0010874	regulation of cholesterol efflux	17	1.55349e-10	9.64573e-10
BP	GO:0072594	establishment of protein localization to organelle	55	1.65182e-10	1.02455e-09
BP	GO:0034370	triglyceride-rich lipoprotein particle remodeling	9	1.75484e-10	1.08616e-09
BP	GO:0034372	very-low-density lipoprotein particle remodeling	9	1.75484e-10	1.08616e-09
BP	GO:0014855	striated muscle cell proliferation	21	1.8035e-10	1.11392e-09
BP	GO:0048013	ephrin receptor signaling pathway	21	1.8035e-10	1.11392e-09
BP	GO:0031663	lipopolysaccharide-mediated signaling pathway	18	2.0236e-10	1.24725e-09
BP	GO:0070228	regulation of lymphocyte apoptotic process	18	2.0236e-10	1.24725e-09
BP	GO:0002673	regulation of acute inflammatory response	16	2.04647e-10	1.26002e-09
BP	GO:0006633	fatty acid biosynthetic process	30	2.13366e-10	1.31233e-09
BP	GO:0031547	brain-derived neurotrophic factor receptor signaling pathway	17	2.15275e-10	1.32269e-09
BP	GO:0070875	positive regulation of glycogen metabolic process	11	2.15526e-10	1.32285e-09
BP	GO:0045786	negative regulation of cell cycle	50	2.20062e-10	1.34928e-09
BP	GO:1900017	positive regulation of cytokine production involved in inflammatory response	13	2.24752e-10	1.37517e-09
BP	GO:2000629	negative regulation of miRNA metabolic process	13	2.24752e-10	1.37517e-09
BP	GO:0002200	somatic diversification of immune receptors	20	2.37932e-10	1.45279e-09
BP	GO:0072078	nephron tubule morphogenesis	20	2.37932e-10	1.45279e-09
BP	GO:0014044	Schwann cell development	15	2.46285e-10	1.50068e-09
BP	GO:0150077	regulation of neuroinflammatory response	15	2.46285e-10	1.50068e-09
BP	GO:0001837	epithelial to mesenchymal transition	32	2.46589e-10	1.50098e-09
BP	GO:0007589	body fluid secretion	22	2.58094e-10	1.56776e-09
BP	GO:0071677	positive regulation of mononuclear cell migration	22	2.58094e-10	1.56776e-09
BP	GO:0032373	positive regulation of sterol transport	14	2.601e-10	1.57344e-09
BP	GO:0032376	positive regulation of cholesterol transport	14	2.601e-10	1.57344e-09
BP	GO:0034405	response to fluid shear stress	14	2.601e-10	1.57344e-09
BP	GO:0043276	anoikis	14	2.601e-10	1.57344e-09
BP	GO:0032620	interleukin-17 production	16	2.90964e-10	1.75474e-09
BP	GO:0032660	regulation of interleukin-17 production	16	2.90964e-10	1.75474e-09
BP	GO:0036323	vascular endothelial growth factor receptor-1 signaling pathway	16	2.90964e-10	1.75474e-09
BP	GO:0043534	blood vessel endothelial cell migration	31	3.09447e-10	1.86429e-09
BP	GO:0016485	protein processing	35	3.24846e-10	1.95506e-09
BP	GO:0034440	lipid oxidation	24	3.29777e-10	1.98271e-09
BP	GO:1903050	regulation of proteolysis involved in protein catabolic process	36	3.53183e-10	2.12126e-09
BP	GO:0034763	negative regulation of transmembrane transport	27	3.5518e-10	2.13108e-09
BP	GO:0140962	multicellular organismal-level chemical homeostasis	20	3.89215e-10	2.33291e-09
BP	GO:0002562	somatic diversification of immune receptors via germline recombination within a single locus	19	3.91607e-10	2.33772e-09
BP	GO:0016444	somatic cell DNA recombination	19	3.91607e-10	2.33772e-09
BP	GO:0051101	regulation of DNA binding	19	3.91607e-10	2.33772e-09
BP	GO:0051148	negative regulation of muscle cell differentiation	19	3.91607e-10	2.33772e-09
BP	GO:0002762	negative regulation of myeloid leukocyte differentiation	17	4.03787e-10	2.40798e-09
BP	GO:0002027	regulation of heart rate	23	4.0783e-10	2.42962e-09
BP	GO:0048538	thymus development	16	4.09718e-10	2.4384e-09
BP	GO:0072330	monocarboxylic acid biosynthetic process	35	4.14742e-10	2.4658e-09
BP	GO:2000273	positive regulation of signaling receptor activity	11	4.33753e-10	2.57623e-09
BP	GO:0033077	T cell differentiation in thymus	21	4.53847e-10	2.69286e-09
BP	GO:0030336	negative regulation of cell migration	48	4.73961e-10	2.80937e-09
BP	GO:0097237	cellular response to toxic substance	26	4.79195e-10	2.83753e-09
BP	GO:0071346	cellular response to type II interferon	22	4.89595e-10	2.8962e-09
BP	GO:1903036	positive regulation of response to wounding	20	4.94718e-10	2.92356e-09
BP	GO:0019395	fatty acid oxidation	23	4.972e-10	2.93233e-09
BP	GO:0032231	regulation of actin filament bundle assembly	23	4.972e-10	2.93233e-09
BP	GO:0071901	negative regulation of protein serine/threonine kinase activity	19	5.06783e-10	2.98586e-09
BP	GO:0050905	neuromuscular process	30	5.11763e-10	3.01218e-09
BP	GO:0032735	positive regulation of interleukin-12 production	15	5.2628e-10	3.09144e-09
BP	GO:0050892	intestinal absorption	15	5.2628e-10	3.09144e-09
BP	GO:0040015	negative regulation of multicellular organism growth	9	5.4692e-10	3.20627e-09
BP	GO:1902337	regulation of apoptotic process involved in morphogenesis	9	5.4692e-10	3.20627e-09
BP	GO:0006469	negative regulation of protein kinase activity	26	5.66974e-10	3.32053e-09
BP	GO:0045667	regulation of osteoblast differentiation	28	5.69409e-10	3.33147e-09
BP	GO:0010821	regulation of mitochondrion organization	24	5.79487e-10	3.38706e-09
BP	GO:0032095	regulation of response to food	10	5.97268e-10	3.48406e-09
BP	GO:0055089	fatty acid homeostasis	10	5.97268e-10	3.48406e-09
BP	GO:0098869	cellular oxidant detoxification	22	6.0249e-10	3.51104e-09
BP	GO:1903556	negative regulation of tumor necrosis factor superfamily cytokine production	20	6.26318e-10	3.64629e-09
BP	GO:0032970	regulation of actin filament-based process	48	6.71388e-10	3.90481e-09
BP	GO:0021537	telencephalon development	39	6.88233e-10	3.99883e-09
BP	GO:0007005	mitochondrion organization	52	6.97607e-10	4.04929e-09
BP	GO:0007409	axonogenesis	53	7.33503e-10	4.25345e-09
BP	GO:0060986	endocrine hormone secretion	17	7.35577e-10	4.25708e-09
BP	GO:2000107	negative regulation of leukocyte apoptotic process	17	7.35577e-10	4.25708e-09
BP	GO:0001657	ureteric bud development	22	7.39307e-10	4.27446e-09
BP	GO:0003044	regulation of systemic arterial blood pressure mediated by a chemical signal	15	7.55996e-10	4.35809e-09
BP	GO:0003176	aortic valve development	15	7.55996e-10	4.35809e-09
BP	GO:0042554	superoxide anion generation	15	7.55996e-10	4.35809e-09
BP	GO:0072089	stem cell proliferation	25	7.583e-10	4.36709e-09
BP	GO:0002053	positive regulation of mesenchymal cell proliferation	12	7.84076e-10	4.50671e-09
BP	GO:0010875	positive regulation of cholesterol efflux	12	7.84076e-10	4.50671e-09
BP	GO:0036215	response to stem cell factor	16	7.9069e-10	4.53144e-09
BP	GO:0036216	cellular response to stem cell factor stimulus	16	7.9069e-10	4.53144e-09
BP	GO:0038109	Kit signaling pathway	16	7.9069e-10	4.53144e-09
BP	GO:0038129	ERBB3 signaling pathway	8	8.19876e-10	4.68956e-09
BP	GO:0072203	cell proliferation involved in metanephros development	8	8.19876e-10	4.68956e-09
BP	GO:0032623	interleukin-2 production	18	8.24225e-10	4.70528e-09
BP	GO:0032663	regulation of interleukin-2 production	18	8.24225e-10	4.70528e-09
BP	GO:0042130	negative regulation of T cell proliferation	19	8.36862e-10	4.77279e-09
BP	GO:0008544	epidermis development	48	8.68505e-10	4.94846e-09
BP	GO:1903035	negative regulation of response to wounding	22	9.04669e-10	5.14952e-09
BP	GO:0032350	regulation of hormone metabolic process	14	9.08068e-10	5.15888e-09
BP	GO:0042755	eating behavior	14	9.08068e-10	5.15888e-09
BP	GO:0034101	erythrocyte homeostasis	27	9.26232e-10	5.25699e-09
BP	GO:0046328	regulation of JNK cascade	26	9.2956e-10	5.26747e-09
BP	GO:0055001	muscle cell development	32	9.2987e-10	5.26747e-09
BP	GO:0045907	positive regulation of vasoconstriction	13	9.45568e-10	5.35124e-09
BP	GO:0010718	positive regulation of epithelial to mesenchymal transition	17	9.82718e-10	5.55614e-09
BP	GO:0050795	regulation of behavior	19	1.06817e-09	6.03347e-09
BP	GO:0035019	somatic stem cell population maintenance	18	1.07316e-09	6.05585e-09
BP	GO:0046633	alpha-beta T cell proliferation	15	1.07431e-09	6.05651e-09
BP	GO:0031648	protein destabilization	16	1.08453e-09	6.09661e-09
BP	GO:0046460	neutral lipid biosynthetic process	16	1.08453e-09	6.09661e-09
BP	GO:0046463	acylglycerol biosynthetic process	16	1.08453e-09	6.09661e-09
BP	GO:0051099	positive regulation of binding	22	1.10401e-09	6.20015e-09
BP	GO:0051962	positive regulation of nervous system development	39	1.15857e-09	6.50035e-09
BP	GO:0017015	regulation of transforming growth factor beta receptor signaling pathway	30	1.17727e-09	6.599e-09
BP	GO:0031346	positive regulation of cell projection organization	45	1.19674e-09	6.70173e-09
BP	GO:0035050	embryonic heart tube development	20	1.2422e-09	6.94311e-09
BP	GO:0070509	calcium ion import	20	1.2422e-09	6.94311e-09
BP	GO:0046718	symbiont entry into host cell	25	1.26148e-09	7.04414e-09
BP	GO:0044248	cellular catabolic process	42	1.29802e-09	7.24134e-09
BP	GO:0001658	branching involved in ureteric bud morphogenesis	17	1.30445e-09	7.26339e-09
BP	GO:0014009	glial cell proliferation	17	1.30445e-09	7.26339e-09
BP	GO:0045745	positive regulation of G protein-coupled receptor signaling pathway	14	1.33808e-09	7.43656e-09
BP	GO:0048873	homeostasis of number of cells within a tissue	14	1.33808e-09	7.43656e-09
BP	GO:0006941	striated muscle contraction	31	1.3684e-09	7.59793e-09
BP	GO:1990778	protein localization to cell periphery	45	1.42938e-09	7.92901e-09
BP	GO:0046165	alcohol biosynthetic process	27	1.46584e-09	8.12358e-09
BP	GO:1904748	regulation of apoptotic process involved in development	9	1.46856e-09	8.13101e-09
BP	GO:0002548	monocyte chemotaxis	16	1.47577e-09	8.15557e-09
BP	GO:0038145	macrophage colony-stimulating factor signaling pathway	16	1.47577e-09	8.15557e-09
BP	GO:0002920	regulation of humoral immune response	15	1.5111e-09	8.34299e-09
BP	GO:0010888	negative regulation of lipid storage	11	1.52715e-09	8.41578e-09
BP	GO:0038128	ERBB2 signaling pathway	11	1.52715e-09	8.41578e-09
BP	GO:0008277	regulation of G protein-coupled receptor signaling pathway	28	1.60902e-09	8.85867e-09
BP	GO:0001960	negative regulation of cytokine-mediated signaling pathway	22	1.63114e-09	8.97203e-09
BP	GO:0051492	regulation of stress fiber assembly	21	1.6375e-09	8.99861e-09
BP	GO:2000146	negative regulation of cell motility	48	1.69932e-09	9.32962e-09
BP	GO:0009620	response to fungus	19	1.71809e-09	9.42386e-09
BP	GO:0003179	heart valve morphogenesis	17	1.72079e-09	9.42987e-09
BP	GO:0030198	extracellular matrix organization	43	1.78672e-09	9.78206e-09
BP	GO:0043062	extracellular structure organization	43	1.95712e-09	1.0705e-08
BP	GO:0010665	regulation of cardiac muscle cell apoptotic process	16	1.9929e-09	1.08905e-08
BP	GO:0032535	regulation of cellular component size	44	2.00321e-09	1.09316e-08
BP	GO:0045446	endothelial cell differentiation	24	2.00412e-09	1.09316e-08
BP	GO:0072331	signal transduction by p53 class mediator	28	2.13997e-09	1.16618e-08
BP	GO:0045229	external encapsulating structure organization	43	2.14285e-09	1.16666e-08
BP	GO:0000305	response to oxygen radical	12	2.14888e-09	1.16778e-08
BP	GO:0071480	cellular response to gamma radiation	12	2.14888e-09	1.16778e-08
BP	GO:0016486	peptide hormone processing	13	2.2351e-09	1.21352e-08
BP	GO:0016447	somatic recombination of immunoglobulin gene segments	17	2.2565e-09	1.22401e-08
BP	GO:0042987	amyloid precursor protein catabolic process	18	2.2976e-09	1.24401e-08
BP	GO:0050435	amyloid-beta metabolic process	18	2.2976e-09	1.24401e-08
BP	GO:1990748	cellular detoxification	24	2.37385e-09	1.2841e-08
BP	GO:0032526	response to retinoic acid	22	2.38551e-09	1.28584e-08
BP	GO:0007422	peripheral nervous system development	20	2.3858e-09	1.28584e-08
BP	GO:0010232	vascular transport	20	2.3858e-09	1.28584e-08
BP	GO:0150104	transport across blood-brain barrier	20	2.3858e-09	1.28584e-08
BP	GO:0046683	response to organophosphorus	25	2.42556e-09	1.30607e-08
BP	GO:0001508	action potential	29	2.56718e-09	1.38106e-08
BP	GO:2000831	regulation of steroid hormone secretion	11	2.70202e-09	1.45122e-08
BP	GO:0045216	cell-cell junction organization	33	2.70253e-09	1.45122e-08
BP	GO:0002534	cytokine production involved in inflammatory response	19	2.71888e-09	1.45601e-08
BP	GO:0032720	negative regulation of tumor necrosis factor production	19	2.71888e-09	1.45601e-08
BP	GO:1900015	regulation of cytokine production involved in inflammatory response	19	2.71888e-09	1.45601e-08
BP	GO:0032733	positive regulation of interleukin-10 production	14	2.79611e-09	1.49329e-08
BP	GO:0044060	regulation of endocrine process	14	2.79611e-09	1.49329e-08
BP	GO:0060251	regulation of glial cell proliferation	14	2.79611e-09	1.49329e-08
BP	GO:0044409	symbiont entry into host	25	2.84416e-09	1.51757e-08
BP	GO:0006644	phospholipid metabolic process	46	2.85523e-09	1.5221e-08
BP	GO:1901222	regulation of non-canonical NF-kappaB signal transduction	22	2.87425e-09	1.53085e-08
BP	GO:0002861	regulation of inflammatory response to antigenic stimulus	15	2.90523e-09	1.54038e-08
BP	GO:0006509	membrane protein ectodomain proteolysis	15	2.90523e-09	1.54038e-08
BP	GO:0014037	Schwann cell differentiation	15	2.90523e-09	1.54038e-08
BP	GO:0061028	establishment of endothelial barrier	15	2.90523e-09	1.54038e-08
BP	GO:1905314	semi-lunar valve development	15	2.90523e-09	1.54038e-08
BP	GO:0045017	glycerolipid biosynthetic process	35	2.93173e-09	1.55303e-08
BP	GO:0002763	positive regulation of myeloid leukocyte differentiation	17	2.94201e-09	1.55567e-08
BP	GO:0033619	membrane protein proteolysis	17	2.94201e-09	1.55567e-08
BP	GO:0051153	regulation of striated muscle cell differentiation	21	2.98596e-09	1.57749e-08
BP	GO:0019882	antigen processing and presentation	23	3.16366e-09	1.66987e-08
BP	GO:0002021	response to dietary excess	13	3.3514e-09	1.76579e-08
BP	GO:0090183	regulation of kidney development	13	3.3514e-09	1.76579e-08
BP	GO:0002260	lymphocyte homeostasis	19	3.40048e-09	1.79004e-08
BP	GO:0002066	columnar/cuboidal epithelial cell development	12	3.43163e-09	1.79839e-08
BP	GO:0002507	tolerance induction	12	3.43163e-09	1.79839e-08
BP	GO:0072012	glomerulus vasculature development	12	3.43163e-09	1.79839e-08
BP	GO:0097421	liver regeneration	12	3.43163e-09	1.79839e-08
BP	GO:2000108	positive regulation of leukocyte apoptotic process	12	3.43163e-09	1.79839e-08
BP	GO:0031098	stress-activated protein kinase signaling cascade	16	3.5567e-09	1.86062e-08
BP	GO:0071385	cellular response to glucocorticoid stimulus	16	3.5567e-09	1.86062e-08
BP	GO:0050851	antigen receptor-mediated signaling pathway	32	3.59878e-09	1.88096e-08
BP	GO:0060395	SMAD protein signal transduction	21	3.62766e-09	1.89437e-08
BP	GO:0002707	negative regulation of lymphocyte mediated immunity	17	3.81457e-09	1.99021e-08
BP	GO:0098727	maintenance of cell number	30	3.82266e-09	1.99266e-08
BP	GO:0002714	positive regulation of B cell mediated immunity	14	3.97109e-09	2.06279e-08
BP	GO:0002891	positive regulation of immunoglobulin mediated immune response	14	3.97109e-09	2.06279e-08
BP	GO:0046640	regulation of alpha-beta T cell proliferation	14	3.97109e-09	2.06279e-08
BP	GO:0030195	negative regulation of blood coagulation	15	3.97474e-09	2.06279e-08
BP	GO:0032369	negative regulation of lipid transport	15	3.97474e-09	2.06279e-08
BP	GO:0060761	negative regulation of response to cytokine stimulus	22	4.14303e-09	2.14824e-08
BP	GO:0002224	toll-like receptor signaling pathway	19	4.23713e-09	2.19316e-08
BP	GO:0030500	regulation of bone mineralization	19	4.23713e-09	2.19316e-08
BP	GO:0016331	morphogenesis of embryonic epithelium	26	4.35817e-09	2.2531e-08
BP	GO:0090596	sensory organ morphogenesis	38	4.36059e-09	2.2531e-08
BP	GO:0034644	cellular response to UV	20	4.44822e-09	2.29636e-08
BP	GO:0030518	nuclear receptor-mediated steroid hormone signaling pathway	23	4.46217e-09	2.30154e-08
BP	GO:0010656	negative regulation of muscle cell apoptotic process	16	4.70329e-09	2.41954e-08
BP	GO:0010659	cardiac muscle cell apoptotic process	16	4.70329e-09	2.41954e-08
BP	GO:0010662	regulation of striated muscle cell apoptotic process	16	4.70329e-09	2.41954e-08
BP	GO:0001655	urogenital system development	17	4.91955e-09	2.52197e-08
BP	GO:0033135	regulation of peptidyl-serine phosphorylation	17	4.91955e-09	2.52197e-08
BP	GO:0097192	extrinsic apoptotic signaling pathway in absence of ligand	17	4.91955e-09	2.52197e-08
BP	GO:1901224	positive regulation of non-canonical NF-kappaB signal transduction	17	4.91955e-09	2.52197e-08
BP	GO:0008340	determination of adult lifespan	13	4.94967e-09	2.53299e-08
BP	GO:0051385	response to mineralocorticoid	13	4.94967e-09	2.53299e-08
BP	GO:0072676	lymphocyte migration	22	4.9569e-09	2.53448e-08
BP	GO:0031998	regulation of fatty acid beta-oxidation	10	4.99895e-09	2.55376e-08
BP	GO:0060390	regulation of SMAD protein signal transduction	19	5.26053e-09	2.68506e-08
BP	GO:0007200	phospholipase C-activating G protein-coupled receptor signaling pathway	25	5.29067e-09	2.69577e-08
BP	GO:0032388	positive regulation of intracellular transport	25	5.29067e-09	2.69577e-08
BP	GO:0040018	positive regulation of multicellular organism growth	12	5.36478e-09	2.73116e-08
BP	GO:1900047	negative regulation of hemostasis	15	5.39268e-09	2.74215e-08
BP	GO:0030902	hindbrain development	27	5.39569e-09	2.74215e-08
BP	GO:0007160	cell-matrix adhesion	34	5.51244e-09	2.79906e-08
BP	GO:0021543	pallium development	30	5.56041e-09	2.82098e-08
BP	GO:0046627	negative regulation of insulin receptor signaling pathway	14	5.57867e-09	2.82781e-08
BP	GO:2000058	regulation of ubiquitin-dependent protein catabolic process	28	5.59008e-09	2.83115e-08
BP	GO:0050852	T cell receptor signaling pathway	26	5.83276e-09	2.95152e-08
BP	GO:0051881	regulation of mitochondrial membrane potential	18	5.93979e-09	3.00309e-08
BP	GO:0002381	immunoglobulin production involved in immunoglobulin-mediated immune response	16	6.17965e-09	3.12168e-08
BP	GO:0008584	male gonad development	26	6.73387e-09	3.39872e-08
BP	GO:1904064	positive regulation of cation transmembrane transport	25	7.14886e-09	3.60509e-08
BP	GO:0055002	striated muscle cell development	28	7.27917e-09	3.66765e-08
BP	GO:0071621	granulocyte chemotaxis	23	7.36431e-09	3.70738e-08
BP	GO:0034374	low-density lipoprotein particle remodeling	9	7.71784e-09	3.87871e-08
BP	GO:1900034	regulation of cellular response to heat	9	7.71784e-09	3.87871e-08
BP	GO:0090207	regulation of triglyceride metabolic process	14	7.75666e-09	3.89156e-08
BP	GO:1900077	negative regulation of cellular response to insulin stimulus	14	7.75666e-09	3.89156e-08
BP	GO:0046546	development of primary male sexual characteristics	26	7.76374e-09	3.8918e-08
BP	GO:1905475	regulation of protein localization to membrane	30	8.02023e-09	4.01547e-08
BP	GO:2000514	regulation of CD4-positive, alpha-beta T cell activation	19	8.02411e-09	4.01547e-08
BP	GO:0016445	somatic diversification of immunoglobulins	17	8.05823e-09	4.02228e-08
BP	GO:0038034	signal transduction in absence of ligand	17	8.05823e-09	4.02228e-08
BP	GO:0060675	ureteric bud morphogenesis	17	8.05823e-09	4.02228e-08
BP	GO:0055006	cardiac cell development	20	8.06858e-09	4.02402e-08
BP	GO:0010575	positive regulation of vascular endothelial growth factor production	12	8.22472e-09	4.08113e-08
BP	GO:0034250	positive regulation of amide metabolic process	12	8.22472e-09	4.08113e-08
BP	GO:0043373	CD4-positive, alpha-beta T cell lineage commitment	12	8.22472e-09	4.08113e-08
BP	GO:0060603	mammary gland duct morphogenesis	12	8.22472e-09	4.08113e-08
BP	GO:0061437	renal system vasculature development	12	8.22472e-09	4.08113e-08
BP	GO:0061440	kidney vasculature development	12	8.22472e-09	4.08113e-08
BP	GO:0060041	retina development in camera-type eye	28	8.29275e-09	4.11141e-08
BP	GO:0098739	import across plasma membrane	31	8.61288e-09	4.26653e-08
BP	GO:0035930	corticosteroid hormone secretion	10	9.14913e-09	4.52455e-08
BP	GO:0038166	angiotensin-activated signaling pathway	10	9.14913e-09	4.52455e-08
BP	GO:0051403	stress-activated MAPK cascade	15	9.69539e-09	4.79067e-08
BP	GO:0038084	vascular endothelial growth factor signaling pathway	20	9.78353e-09	4.8261e-08
BP	GO:0090316	positive regulation of intracellular protein transport	20	9.78353e-09	4.8261e-08
BP	GO:0030038	contractile actin filament bundle assembly	22	9.93608e-09	4.89314e-08
BP	GO:0043149	stress fiber assembly	22	9.93608e-09	4.89314e-08
BP	GO:0072171	mesonephric tubule morphogenesis	17	1.02382e-08	5.03772e-08
BP	GO:1904375	regulation of protein localization to cell periphery	26	1.02793e-08	5.0537e-08
BP	GO:0019058	viral life cycle	38	1.03304e-08	5.07457e-08
BP	GO:0002446	neutrophil mediated immunity	13	1.03572e-08	5.07501e-08
BP	GO:0055094	response to lipoprotein particle	13	1.03572e-08	5.07501e-08
BP	GO:0140448	signaling receptor ligand precursor processing	13	1.03572e-08	5.07501e-08
BP	GO:0010658	striated muscle cell apoptotic process	16	1.04748e-08	5.1241e-08
BP	GO:0097300	programmed necrotic cell death	16	1.04748e-08	5.1241e-08
BP	GO:0033574	response to testosterone	14	1.06802e-08	5.21157e-08
BP	GO:0070741	response to interleukin-6	14	1.06802e-08	5.21157e-08
BP	GO:1990000	amyloid fibril formation	14	1.06802e-08	5.21157e-08
BP	GO:0046394	carboxylic acid biosynthetic process	41	1.11335e-08	5.42827e-08
BP	GO:0061045	negative regulation of wound healing	18	1.15888e-08	5.64556e-08
BP	GO:0008543	fibroblast growth factor receptor signaling pathway	24	1.16963e-08	5.69325e-08
BP	GO:0014812	muscle cell migration	22	1.17603e-08	5.71966e-08
BP	GO:0010508	positive regulation of autophagy	26	1.1805e-08	5.73664e-08
BP	GO:0048864	stem cell development	19	1.20772e-08	5.86405e-08
BP	GO:0035774	positive regulation of insulin secretion involved in cellular response to glucose stimulus	12	1.23842e-08	6.00819e-08
BP	GO:0050819	negative regulation of coagulation	15	1.28568e-08	6.23231e-08
BP	GO:0002312	B cell activation involved in immune response	21	1.3188e-08	6.38236e-08
BP	GO:1901796	regulation of signal transduction by p53 class mediator	21	1.3188e-08	6.38236e-08
BP	GO:0021915	neural tube development	26	1.35399e-08	6.54188e-08
BP	GO:0043535	regulation of blood vessel endothelial cell migration	26	1.35399e-08	6.54188e-08
BP	GO:0042476	odontogenesis	24	1.35932e-08	6.56225e-08
BP	GO:0048592	eye morphogenesis	27	1.38589e-08	6.68501e-08
BP	GO:0010717	regulation of epithelial to mesenchymal transition	23	1.39912e-08	6.74328e-08
BP	GO:0003002	regionalization	48	1.40443e-08	6.76333e-08
BP	GO:0030111	regulation of Wnt signaling pathway	42	1.43761e-08	6.91747e-08
BP	GO:0016053	organic acid biosynthetic process	41	1.4411e-08	6.92861e-08
BP	GO:0032409	regulation of transporter activity	30	1.45048e-08	6.96797e-08
BP	GO:1902742	apoptotic process involved in development	13	1.46997e-08	7.05585e-08
BP	GO:0060048	cardiac muscle contraction	25	1.47874e-08	7.09216e-08
BP	GO:0016241	regulation of macroautophagy	29	1.52114e-08	7.28957e-08
BP	GO:0051656	establishment of organelle localization	52	1.5728e-08	7.51898e-08
BP	GO:0044320	cellular response to leptin stimulus	9	1.57285e-08	7.51898e-08
BP	GO:0072224	metanephric glomerulus development	9	1.57285e-08	7.51898e-08
BP	GO:0048002	antigen processing and presentation of peptide antigen	17	1.63003e-08	7.78602e-08
BP	GO:0002204	somatic recombination of immunoglobulin genes involved in immune response	15	1.69307e-08	8.06749e-08
BP	GO:0002208	somatic diversification of immunoglobulins involved in immune response	15	1.69307e-08	8.06749e-08
BP	GO:0045190	isotype switching	15	1.69307e-08	8.06749e-08
BP	GO:0035148	tube formation	25	1.70289e-08	8.09685e-08
BP	GO:0007626	locomotory behavior	31	1.70337e-08	8.09685e-08
BP	GO:0031032	actomyosin structure organization	31	1.70337e-08	8.09685e-08
BP	GO:0010469	regulation of signaling receptor activity	18	1.77518e-08	8.43137e-08
BP	GO:0030218	erythrocyte differentiation	24	1.82745e-08	8.67266e-08
BP	GO:1901889	negative regulation of cell junction assembly	12	1.83393e-08	8.69639e-08
BP	GO:0033209	tumor necrosis factor-mediated signaling pathway	22	1.92663e-08	9.12858e-08
BP	GO:0097530	granulocyte migration	25	1.95835e-08	9.27043e-08
BP	GO:0000303	response to superoxide	11	1.9613e-08	9.27043e-08
BP	GO:0060575	intestinal epithelial cell differentiation	11	1.9613e-08	9.27043e-08
BP	GO:0033138	positive regulation of peptidyl-serine phosphorylation	14	1.97028e-08	9.2905e-08
BP	GO:0120163	negative regulation of cold-induced thermogenesis	14	1.97028e-08	9.2905e-08
BP	GO:1902175	regulation of oxidative stress-induced intrinsic apoptotic signaling pathway	14	1.97028e-08	9.2905e-08
BP	GO:0002711	positive regulation of T cell mediated immunity	17	2.04321e-08	9.61894e-08
BP	GO:0050918	positive chemotaxis	17	2.04321e-08	9.61894e-08
BP	GO:0072210	metanephric nephron development	13	2.0621e-08	9.69235e-08
BP	GO:0072539	T-helper 17 cell differentiation	13	2.0621e-08	9.69235e-08
BP	GO:0030258	lipid modification	29	2.17263e-08	1.02037e-07
BP	GO:0002752	cell surface pattern recognition receptor signaling pathway	18	2.18521e-08	1.02301e-07
BP	GO:0021536	diencephalon development	18	2.18521e-08	1.02301e-07
BP	GO:0043299	leukocyte degranulation	18	2.18521e-08	1.02301e-07
BP	GO:0046637	regulation of alpha-beta T cell differentiation	18	2.18521e-08	1.02301e-07
BP	GO:0046638	positive regulation of alpha-beta T cell differentiation	15	2.21475e-08	1.03602e-07
BP	GO:0032479	regulation of type I interferon production	23	2.22253e-08	1.03718e-07
BP	GO:0032606	type I interferon production	23	2.22253e-08	1.03718e-07
BP	GO:0039531	regulation of cytoplasmic pattern recognition receptor signaling pathway	23	2.22253e-08	1.03718e-07
BP	GO:0015748	organophosphate ester transport	27	2.31676e-08	1.0803e-07
BP	GO:0043433	negative regulation of DNA-binding transcription factor activity	24	2.442e-08	1.13779e-07
BP	GO:0001910	regulation of leukocyte mediated cytotoxicity	20	2.46315e-08	1.14674e-07
BP	GO:0044282	small molecule catabolic process	43	2.49763e-08	1.16187e-07
BP	GO:0061035	regulation of cartilage development	17	2.55033e-08	1.18545e-07
BP	GO:0043271	negative regulation of monoatomic ion transport	23	2.58453e-08	1.2004e-07
BP	GO:0030850	prostate gland development	14	2.64218e-08	1.22621e-07
BP	GO:0031342	negative regulation of cell killing	12	2.67415e-08	1.24006e-07
BP	GO:0050999	regulation of nitric-oxide synthase activity	10	2.72755e-08	1.26284e-07
BP	GO:0060444	branching involved in mammary gland duct morphogenesis	10	2.72755e-08	1.26284e-07
BP	GO:0071354	cellular response to interleukin-6	13	2.86114e-08	1.32364e-07
BP	GO:0002886	regulation of myeloid leukocyte mediated immunity	15	2.8787e-08	1.33072e-07
BP	GO:0019730	antimicrobial humoral response	28	2.88397e-08	1.33211e-07
BP	GO:1901987	regulation of cell cycle phase transition	50	2.93034e-08	1.35246e-07
BP	GO:0014909	smooth muscle cell migration	20	2.94018e-08	1.35594e-07
BP	GO:0031649	heat generation	9	3.01687e-08	1.38696e-07
BP	GO:0070230	positive regulation of lymphocyte apoptotic process	9	3.01687e-08	1.38696e-07
BP	GO:0097396	response to interleukin-17	9	3.01687e-08	1.38696e-07
BP	GO:0097398	cellular response to interleukin-17	9	3.01687e-08	1.38696e-07
BP	GO:0002295	T-helper cell lineage commitment	11	3.02854e-08	1.39015e-07
BP	GO:0010165	response to X-ray	11	3.02854e-08	1.39015e-07
BP	GO:0001838	embryonic epithelial tube formation	22	3.10217e-08	1.42284e-07
BP	GO:0060420	regulation of heart growth	17	3.17032e-08	1.45183e-07
BP	GO:1903053	regulation of extracellular matrix organization	17	3.17032e-08	1.45183e-07
BP	GO:0014020	primary neural tube formation	19	3.17992e-08	1.45509e-07
BP	GO:0048844	artery morphogenesis	18	3.27729e-08	1.49732e-07
BP	GO:2000027	regulation of animal organ morphogenesis	18	3.27729e-08	1.49732e-07
BP	GO:0022411	cellular component disassembly	49	3.36399e-08	1.53573e-07
BP	GO:0051607	defense response to virus	39	3.36847e-08	1.53659e-07
BP	GO:0014902	myotube differentiation	23	3.47801e-08	1.58533e-07
BP	GO:0035272	exocrine system development	14	3.51513e-08	1.59853e-07
BP	GO:0042181	ketone biosynthetic process	14	3.51513e-08	1.59853e-07
BP	GO:0061082	myeloid leukocyte cytokine production	14	3.51513e-08	1.59853e-07
BP	GO:0001885	endothelial cell development	16	3.55804e-08	1.61679e-07
BP	GO:0032956	regulation of actin cytoskeleton organization	41	3.5985e-08	1.63391e-07
BP	GO:0071482	cellular response to light stimulus	22	3.62264e-08	1.6436e-07
BP	GO:0140888	interferon-mediated signaling pathway	21	3.64153e-08	1.6509e-07
BP	GO:0019827	stem cell population maintenance	28	3.65678e-08	1.65654e-07
BP	GO:0072132	mesenchyme morphogenesis	15	3.71884e-08	1.68335e-07
BP	GO:0010613	positive regulation of cardiac muscle hypertrophy	12	3.84366e-08	1.73718e-07
BP	GO:0043388	positive regulation of DNA binding	12	3.84366e-08	1.73718e-07
BP	GO:1901873	regulation of post-translational protein modification	33	4.3739e-08	1.97531e-07
BP	GO:0002922	positive regulation of humoral immune response	10	4.4828e-08	2.01984e-07
BP	GO:0034114	regulation of heterotypic cell-cell adhesion	10	4.4828e-08	2.01984e-07
BP	GO:0141156	cAMP/PKA signal transduction	10	4.4828e-08	2.01984e-07
BP	GO:0043032	positive regulation of macrophage activation	11	4.58324e-08	2.05555e-07
BP	GO:0070168	negative regulation of biomineral tissue development	11	4.58324e-08	2.05555e-07
BP	GO:0014910	regulation of smooth muscle cell migration	19	4.59088e-08	2.05555e-07
BP	GO:0014820	tonic smooth muscle contraction	7	4.59353e-08	2.05555e-07
BP	GO:0032627	interleukin-23 production	7	4.59353e-08	2.05555e-07
BP	GO:0032667	regulation of interleukin-23 production	7	4.59353e-08	2.05555e-07
BP	GO:0033210	leptin-mediated signaling pathway	7	4.59353e-08	2.05555e-07
BP	GO:0060068	vagina development	7	4.59353e-08	2.05555e-07
BP	GO:0097050	type B pancreatic cell apoptotic process	7	4.59353e-08	2.05555e-07
BP	GO:0001878	response to yeast	8	4.63636e-08	2.07156e-07
BP	GO:0010745	negative regulation of macrophage derived foam cell differentiation	8	4.63636e-08	2.07156e-07
BP	GO:0008542	visual learning	14	4.64113e-08	2.07212e-07
BP	GO:0072175	epithelial tube formation	23	4.65084e-08	2.07488e-07
BP	GO:0061005	cell differentiation involved in kidney development	15	4.77595e-08	2.12908e-07
BP	GO:0086003	cardiac muscle cell contraction	18	4.85093e-08	2.16087e-07
BP	GO:0043266	regulation of potassium ion transport	20	4.92975e-08	2.19432e-07
BP	GO:0006310	DNA recombination	41	4.96116e-08	2.20663e-07
BP	GO:0000077	DNA damage checkpoint signaling	21	5.02396e-08	2.23119e-07
BP	GO:0045445	myoblast differentiation	21	5.02396e-08	2.23119e-07
BP	GO:0007389	pattern specification process	50	5.03765e-08	2.23558e-07
BP	GO:0010975	regulation of neuron projection development	48	5.09077e-08	2.25745e-07
BP	GO:0019432	triglyceride biosynthetic process	13	5.34254e-08	2.36731e-07
BP	GO:0014742	positive regulation of muscle hypertrophy	12	5.45103e-08	2.41174e-07
BP	GO:0034110	regulation of homotypic cell-cell adhesion	12	5.45103e-08	2.41174e-07
BP	GO:0010885	regulation of cholesterol storage	9	5.4974e-08	2.42496e-07
BP	GO:0030540	female genitalia development	9	5.4974e-08	2.42496e-07
BP	GO:0045346	regulation of MHC class II biosynthetic process	9	5.4974e-08	2.42496e-07
BP	GO:1904044	response to aldosterone	9	5.4974e-08	2.42496e-07
BP	GO:0098754	detoxification	26	5.65366e-08	2.49202e-07
BP	GO:0001843	neural tube closure	18	5.87399e-08	2.5872e-07
BP	GO:0048562	embryonic organ morphogenesis	37	6.08347e-08	2.67551e-07
BP	GO:0003197	endocardial cushion development	14	6.0836e-08	2.67551e-07
BP	GO:0042733	embryonic digit morphogenesis	15	6.09895e-08	2.68026e-07
BP	GO:0030878	thyroid gland development	11	6.80896e-08	2.99004e-07
BP	GO:0001892	embryonic placenta development	18	7.09128e-08	3.10706e-07
BP	GO:0055013	cardiac muscle cell development	18	7.09128e-08	3.10706e-07
BP	GO:0060606	tube closure	18	7.09128e-08	3.10706e-07
BP	GO:0003085	negative regulation of systemic arterial blood pressure	10	7.16305e-08	3.12686e-07
BP	GO:0006925	inflammatory cell apoptotic process	10	7.16305e-08	3.12686e-07
BP	GO:0010878	cholesterol storage	10	7.16305e-08	3.12686e-07
BP	GO:0072540	T-helper 17 cell lineage commitment	10	7.16305e-08	3.12686e-07
BP	GO:0090335	regulation of brown fat cell differentiation	10	7.16305e-08	3.12686e-07
BP	GO:0043536	positive regulation of blood vessel endothelial cell migration	17	7.28504e-08	3.17775e-07
BP	GO:0045787	positive regulation of cell cycle	40	7.56761e-08	3.29856e-07
BP	GO:0001990	regulation of systemic arterial blood pressure by hormone	12	7.63424e-08	3.31531e-07
BP	GO:0010934	macrophage cytokine production	12	7.63424e-08	3.31531e-07
BP	GO:0010935	regulation of macrophage cytokine production	12	7.63424e-08	3.31531e-07
BP	GO:0045589	regulation of regulatory T cell differentiation	12	7.63424e-08	3.31531e-07
BP	GO:0071404	cellular response to low-density lipoprotein particle stimulus	12	7.63424e-08	3.31531e-07
BP	GO:0038093	Fc receptor signaling pathway	15	7.74617e-08	3.36144e-07
BP	GO:0061337	cardiac conduction	19	7.80765e-08	3.38562e-07
BP	GO:0035094	response to nicotine	14	7.91942e-08	3.42903e-07
BP	GO:0060688	regulation of morphogenesis of a branching structure	14	7.91942e-08	3.42903e-07
BP	GO:0008637	apoptotic mitochondrial changes	20	8.09906e-08	3.50423e-07
BP	GO:1903052	positive regulation of proteolysis involved in protein catabolic process	23	8.16656e-08	3.53083e-07
BP	GO:0043627	response to estrogen	16	8.67596e-08	3.74557e-07
BP	GO:2000401	regulation of lymphocyte migration	16	8.67596e-08	3.74557e-07
BP	GO:0060070	canonical Wnt signaling pathway	39	9.08663e-08	3.91998e-07
BP	GO:0010631	epithelial cell migration	19	9.27276e-08	3.99735e-07
BP	GO:0007043	cell-cell junction assembly	25	9.48886e-08	4.08751e-07
BP	GO:0043393	regulation of protein binding	20	9.51557e-08	4.09602e-07
BP	GO:0038083	peptidyl-tyrosine autophosphorylation	8	9.53267e-08	4.09737e-07
BP	GO:0045348	positive regulation of MHC class II biosynthetic process	8	9.53267e-08	4.09737e-07
BP	GO:0045342	MHC class II biosynthetic process	9	9.58627e-08	4.1144e-07
BP	GO:0090201	negative regulation of release of cytochrome c from mitochondria	9	9.58627e-08	4.1144e-07
BP	GO:0002701	negative regulation of production of molecular mediator of immune response	13	9.61262e-08	4.11969e-07
BP	GO:0045601	regulation of endothelial cell differentiation	13	9.61262e-08	4.11969e-07
BP	GO:0045599	negative regulation of fat cell differentiation	15	9.78688e-08	4.19132e-07
BP	GO:1902042	negative regulation of extrinsic apoptotic signaling pathway via death domain receptors	11	9.94474e-08	4.25583e-07
BP	GO:0072659	protein localization to plasma membrane	36	1.01319e-07	4.33277e-07
BP	GO:0003231	cardiac ventricle development	22	1.02235e-07	4.36875e-07
BP	GO:0001836	release of cytochrome c from mitochondria	14	1.02412e-07	4.37138e-07
BP	GO:0098586	cellular response to virus	18	1.02445e-07	4.37138e-07
BP	GO:0003180	aortic valve morphogenesis	12	1.05669e-07	4.50243e-07
BP	GO:0009595	detection of biotic stimulus	12	1.05669e-07	4.50243e-07
BP	GO:0045600	positive regulation of fat cell differentiation	16	1.07257e-07	4.56676e-07
BP	GO:0050848	regulation of calcium-mediated signaling	19	1.09862e-07	4.67429e-07
BP	GO:0034138	toll-like receptor 3 signaling pathway	10	1.11598e-07	4.74475e-07
BP	GO:0098659	inorganic cation import across plasma membrane	22	1.17795e-07	5.00099e-07
BP	GO:0099587	inorganic ion import across plasma membrane	22	1.17795e-07	5.00099e-07
BP	GO:0032000	positive regulation of fatty acid beta-oxidation	7	1.21275e-07	5.14127e-07
BP	GO:0060439	trachea morphogenesis	7	1.21275e-07	5.14127e-07
BP	GO:0061515	myeloid cell development	18	1.22611e-07	5.19417e-07
BP	GO:0043370	regulation of CD4-positive, alpha-beta T cell differentiation	15	1.2303e-07	5.20817e-07
BP	GO:0030890	positive regulation of B cell proliferation	13	1.27309e-07	5.37772e-07
BP	GO:0045840	positive regulation of mitotic nuclear division	13	1.27309e-07	5.37772e-07
BP	GO:0050798	activated T cell proliferation	13	1.27309e-07	5.37772e-07
BP	GO:0001841	neural tube formation	19	1.29854e-07	5.48127e-07
BP	GO:0014032	neural crest cell development	17	1.30985e-07	5.52504e-07
BP	GO:0140895	cell surface toll-like receptor signaling pathway	16	1.32064e-07	5.56656e-07
BP	GO:0008306	associative learning	18	1.46345e-07	6.1641e-07
BP	GO:0022898	regulation of transmembrane transporter activity	26	1.4708e-07	6.18178e-07
BP	GO:0051701	biological process involved in interaction with host	26	1.4708e-07	6.18178e-07
BP	GO:2000045	regulation of G1/S transition of mitotic cell cycle	26	1.4708e-07	6.18178e-07
BP	GO:0090132	epithelium migration	19	1.53129e-07	6.43144e-07
BP	GO:0051345	positive regulation of hydrolase activity	27	1.53594e-07	6.44636e-07
BP	GO:0001704	formation of primary germ layer	22	1.55661e-07	6.52845e-07
BP	GO:0033033	negative regulation of myeloid cell apoptotic process	9	1.60898e-07	6.74326e-07
BP	GO:0007622	rhythmic behavior	13	1.67278e-07	6.99567e-07
BP	GO:0070266	necroptotic process	13	1.67278e-07	6.99567e-07
BP	GO:2000516	positive regulation of CD4-positive, alpha-beta T cell activation	13	1.67278e-07	6.99567e-07
BP	GO:0030857	negative regulation of epithelial cell differentiation	14	1.68086e-07	7.02447e-07
BP	GO:0051882	mitochondrial depolarization	10	1.69936e-07	7.09172e-07
BP	GO:0060333	type II interferon-mediated signaling pathway	10	1.69936e-07	7.09172e-07
BP	GO:0030307	positive regulation of cell growth	25	1.74247e-07	7.26132e-07
BP	GO:0051017	actin filament bundle assembly	25	1.74247e-07	7.26132e-07
BP	GO:0098773	skin epidermis development	22	1.78535e-07	7.43476e-07
BP	GO:0060560	developmental growth involved in morphogenesis	31	1.81851e-07	7.56748e-07
BP	GO:0032354	response to follicle-stimulating hormone	8	1.82936e-07	7.59647e-07
BP	GO:0070942	neutrophil mediated cytotoxicity	8	1.82936e-07	7.59647e-07
BP	GO:1901142	insulin metabolic process	8	1.82936e-07	7.59647e-07
BP	GO:0002931	response to ischemia	15	1.91637e-07	7.94659e-07
BP	GO:0010573	vascular endothelial growth factor production	15	1.91637e-07	7.94659e-07
BP	GO:0031570	DNA integrity checkpoint signaling	21	1.94839e-07	8.07368e-07
BP	GO:0090199	regulation of release of cytochrome c from mitochondria	12	1.95981e-07	8.10956e-07
BP	GO:0097242	amyloid-beta clearance	12	1.95981e-07	8.10956e-07
BP	GO:0060411	cardiac septum morphogenesis	16	1.97913e-07	8.18374e-07
BP	GO:0060828	regulation of canonical Wnt signaling pathway	34	1.99032e-07	8.22422e-07
BP	GO:0045671	negative regulation of osteoclast differentiation	11	2.02589e-07	8.34775e-07
BP	GO:0048710	regulation of astrocyte differentiation	11	2.02589e-07	8.34775e-07
BP	GO:0050869	negative regulation of B cell activation	11	2.02589e-07	8.34775e-07
BP	GO:1902235	regulation of endoplasmic reticulum stress-induced intrinsic apoptotic signaling pathway	11	2.02589e-07	8.34775e-07
BP	GO:0015914	phospholipid transport	19	2.11513e-07	8.70936e-07
BP	GO:0050982	detection of mechanical stimulus	14	2.13439e-07	8.7825e-07
BP	GO:0030330	DNA damage response, signal transduction by p53 class mediator	13	2.18142e-07	8.95098e-07
BP	GO:0042088	T-helper 1 type immune response	13	2.18142e-07	8.95098e-07
BP	GO:0090279	regulation of calcium ion import	13	2.18142e-07	8.95098e-07
BP	GO:1902041	regulation of extrinsic apoptotic signaling pathway via death domain receptors	13	2.18142e-07	8.95098e-07
BP	GO:1901990	regulation of mitotic cell cycle phase transition	40	2.21504e-07	9.0826e-07
BP	GO:0030326	embryonic limb morphogenesis	21	2.24545e-07	9.18807e-07
BP	GO:0035113	embryonic appendage morphogenesis	21	2.24545e-07	9.18807e-07
BP	GO:0072329	monocarboxylic acid catabolic process	21	2.24545e-07	9.18807e-07
BP	GO:0008344	adult locomotory behavior	17	2.28761e-07	9.35407e-07
BP	GO:0060538	skeletal muscle organ development	27	2.37472e-07	9.6994e-07
BP	GO:0090303	positive regulation of wound healing	15	2.37536e-07	9.6994e-07
BP	GO:0042698	ovulation cycle	16	2.40939e-07	9.83151e-07
BP	GO:0002070	epithelial cell maturation	10	2.53449e-07	1.03134e-06
BP	GO:0002675	positive regulation of acute inflammatory response	10	2.53449e-07	1.03134e-06
BP	GO:0034698	response to gonadotropin	10	2.53449e-07	1.03134e-06
BP	GO:0051043	regulation of membrane protein ectodomain proteolysis	10	2.53449e-07	1.03134e-06
BP	GO:0001952	regulation of cell-matrix adhesion	21	2.5836e-07	1.04986e-06
BP	GO:0021761	limbic system development	21	2.5836e-07	1.04986e-06
BP	GO:0006907	pinocytosis	9	2.61156e-07	1.05976e-06
BP	GO:0034104	negative regulation of tissue remodeling	9	2.61156e-07	1.05976e-06
BP	GO:0016236	macroautophagy	41	2.6174e-07	1.0614e-06
BP	GO:0021983	pituitary gland development	12	2.62929e-07	1.06329e-06
BP	GO:0045066	regulatory T cell differentiation	12	2.62929e-07	1.06329e-06
BP	GO:0070232	regulation of T cell apoptotic process	12	2.62929e-07	1.06329e-06
BP	GO:2000403	positive regulation of lymphocyte migration	12	2.62929e-07	1.06329e-06
BP	GO:2001238	positive regulation of extrinsic apoptotic signaling pathway	14	2.69518e-07	1.08919e-06
BP	GO:0061572	actin filament bundle organization	25	2.77979e-07	1.12261e-06
BP	GO:0002069	columnar/cuboidal epithelial cell maturation	7	2.79437e-07	1.12386e-06
BP	GO:0032096	negative regulation of response to food	7	2.79437e-07	1.12386e-06
BP	GO:0032099	negative regulation of appetite	7	2.79437e-07	1.12386e-06
BP	GO:0032108	negative regulation of response to nutrient levels	7	2.79437e-07	1.12386e-06
BP	GO:0032817	regulation of natural killer cell proliferation	7	2.79437e-07	1.12386e-06
BP	GO:1902563	regulation of neutrophil activation	7	2.79437e-07	1.12386e-06
BP	GO:0031670	cellular response to nutrient	13	2.82436e-07	1.13274e-06
BP	GO:0035850	epithelial cell differentiation involved in kidney development	13	2.82436e-07	1.13274e-06
BP	GO:0140894	endolysosomal toll-like receptor signaling pathway	13	2.82436e-07	1.13274e-06
BP	GO:0002719	negative regulation of cytokine production involved in immune response	11	2.83186e-07	1.13274e-06
BP	GO:0006298	mismatch repair	11	2.83186e-07	1.13274e-06
BP	GO:0010667	negative regulation of cardiac muscle cell apoptotic process	11	2.83186e-07	1.13274e-06
BP	GO:0061081	positive regulation of myeloid leukocyte cytokine production involved in immune response	11	2.83186e-07	1.13274e-06
BP	GO:2000406	positive regulation of T cell migration	11	2.83186e-07	1.13274e-06
BP	GO:1903320	regulation of protein modification by small protein conjugation or removal	31	2.90509e-07	1.16124e-06
BP	GO:0072678	T cell migration	16	2.92278e-07	1.16752e-06
BP	GO:0032922	circadian regulation of gene expression	15	2.93144e-07	1.16781e-06
BP	GO:0042446	hormone biosynthetic process	15	2.93144e-07	1.16781e-06
BP	GO:0050832	defense response to fungus	15	2.93144e-07	1.16781e-06
BP	GO:0071300	cellular response to retinoic acid	15	2.93144e-07	1.16781e-06
BP	GO:0010811	positive regulation of cell-substrate adhesion	21	2.96792e-07	1.18154e-06
BP	GO:0048593	camera-type eye morphogenesis	22	3.04509e-07	1.21144e-06
BP	GO:0009952	anterior/posterior pattern specification	29	3.16654e-07	1.25891e-06
BP	GO:0072332	intrinsic apoptotic signaling pathway by p53 class mediator	17	3.26816e-07	1.29843e-06
BP	GO:0072109	glomerular mesangium development	8	3.31564e-07	1.31463e-06
BP	GO:1901550	regulation of endothelial cell development	8	3.31564e-07	1.31463e-06
BP	GO:1903140	regulation of establishment of endothelial barrier	8	3.31564e-07	1.31463e-06
BP	GO:0048588	developmental cell growth	30	3.35375e-07	1.32885e-06
BP	GO:0090130	tissue migration	19	3.37864e-07	1.33691e-06
BP	GO:2000060	positive regulation of ubiquitin-dependent protein catabolic process	19	3.37864e-07	1.33691e-06
BP	GO:0007632	visual behavior	14	3.3851e-07	1.33856e-06
BP	GO:0090090	negative regulation of canonical Wnt signaling pathway	23	3.42612e-07	1.35387e-06
BP	GO:0032570	response to progesterone	12	3.49499e-07	1.37831e-06
BP	GO:0043277	apoptotic cell clearance	12	3.49499e-07	1.37831e-06
BP	GO:0044058	regulation of digestive system process	12	3.49499e-07	1.37831e-06
BP	GO:0045669	positive regulation of osteoblast differentiation	16	3.53335e-07	1.3925e-06
BP	GO:0055021	regulation of cardiac muscle tissue growth	15	3.60244e-07	1.41878e-06
BP	GO:0045933	positive regulation of muscle contraction	13	3.63181e-07	1.42939e-06
BP	GO:0031281	positive regulation of cyclase activity	10	3.70903e-07	1.4588e-06
BP	GO:0048678	response to axon injury	17	3.88964e-07	1.52881e-06
BP	GO:0032743	positive regulation of interleukin-2 production	11	3.90876e-07	1.5353e-06
BP	GO:0046330	positive regulation of JNK cascade	18	4.00919e-07	1.57265e-06
BP	GO:0051100	negative regulation of binding	18	4.00919e-07	1.57265e-06
BP	GO:0046426	negative regulation of receptor signaling pathway via JAK-STAT	9	4.11508e-07	1.61311e-06
BP	GO:0050850	positive regulation of calcium-mediated signaling	14	4.22973e-07	1.65695e-06
BP	GO:0022037	metencephalon development	20	4.2819e-07	1.67404e-06
BP	GO:0035967	cellular response to topologically incorrect protein	20	4.2819e-07	1.67404e-06
BP	GO:1903076	regulation of protein localization to plasma membrane	20	4.2819e-07	1.67404e-06
BP	GO:0021549	cerebellum development	19	4.5698e-07	1.78541e-06
BP	GO:0042092	type 2 immune response	12	4.60527e-07	1.79688e-06
BP	GO:0046006	regulation of activated T cell proliferation	12	4.60527e-07	1.79688e-06
BP	GO:0048167	regulation of synaptic plasticity	29	4.65598e-07	1.81546e-06
BP	GO:0051899	membrane depolarization	18	4.70262e-07	1.83243e-06
BP	GO:0021987	cerebral cortex development	21	5.08933e-07	1.9818e-06
BP	GO:0051145	smooth muscle cell differentiation	16	5.11262e-07	1.98956e-06
BP	GO:0060038	cardiac muscle cell proliferation	14	5.25891e-07	2.04513e-06
BP	GO:0003230	cardiac atrium development	11	5.33184e-07	2.06492e-06
BP	GO:0035883	enteroendocrine cell differentiation	11	5.33184e-07	2.06492e-06
BP	GO:1903725	regulation of phospholipid metabolic process	11	5.33184e-07	2.06492e-06
BP	GO:0003309	type B pancreatic cell differentiation	10	5.33439e-07	2.06492e-06
BP	GO:0071549	cellular response to dexamethasone stimulus	10	5.33439e-07	2.06492e-06
BP	GO:0090330	regulation of platelet aggregation	10	5.33439e-07	2.06492e-06
BP	GO:0120255	olefinic compound biosynthetic process	10	5.33439e-07	2.06492e-06
BP	GO:0010803	regulation of tumor necrosis factor-mediated signaling pathway	15	5.37482e-07	2.07921e-06
BP	GO:0042982	amyloid precursor protein metabolic process	18	5.50351e-07	2.12759e-06
BP	GO:0002830	positive regulation of type 2 immune response	8	5.7268e-07	2.20666e-06
BP	GO:0030889	negative regulation of B cell proliferation	8	5.7268e-07	2.20666e-06
BP	GO:0034112	positive regulation of homotypic cell-cell adhesion	8	5.7268e-07	2.20666e-06
BP	GO:0071371	cellular response to gonadotropin stimulus	8	5.7268e-07	2.20666e-06
BP	GO:2000846	regulation of corticosteroid hormone secretion	8	5.7268e-07	2.20666e-06
BP	GO:0002024	diet induced thermogenesis	7	5.81285e-07	2.23688e-06
BP	GO:0070874	negative regulation of glycogen metabolic process	7	5.81285e-07	2.23688e-06
BP	GO:0006984	ER-nucleus signaling pathway	13	5.89013e-07	2.26514e-06
BP	GO:0032689	negative regulation of type II interferon production	12	6.01817e-07	2.30985e-06
BP	GO:0060428	lung epithelium development	12	6.01817e-07	2.30985e-06
BP	GO:1902692	regulation of neuroblast proliferation	12	6.01817e-07	2.30985e-06
BP	GO:0031396	regulation of protein ubiquitination	27	6.02983e-07	2.31281e-06
BP	GO:0050806	positive regulation of synaptic transmission	25	6.05889e-07	2.32093e-06
BP	GO:1902905	positive regulation of supramolecular fiber organization	25	6.05889e-07	2.32093e-06
BP	GO:0045685	regulation of glial cell differentiation	16	6.12058e-07	2.34303e-06
BP	GO:0030431	sleep	9	6.31516e-07	2.41124e-06
BP	GO:0046628	positive regulation of insulin receptor signaling pathway	9	6.31516e-07	2.41124e-06
BP	GO:0046885	regulation of hormone biosynthetic process	9	6.31516e-07	2.41124e-06
BP	GO:0098856	intestinal lipid absorption	9	6.31516e-07	2.41124e-06
BP	GO:0045638	negative regulation of myeloid cell differentiation	18	6.42655e-07	2.45218e-06
BP	GO:0002823	negative regulation of adaptive immune response based on somatic recombination of immune receptors built from immunoglobulin superfamily domains	14	6.5073e-07	2.47978e-06
BP	GO:0051785	positive regulation of nuclear division	14	6.5073e-07	2.47978e-06
BP	GO:0018107	peptidyl-threonine phosphorylation	15	6.52721e-07	2.48575e-06
BP	GO:0007519	skeletal muscle tissue development	25	6.74673e-07	2.56769e-06
BP	GO:0003279	cardiac septum development	19	7.08458e-07	2.69453e-06
BP	GO:0010664	negative regulation of striated muscle cell apoptotic process	11	7.19305e-07	2.72696e-06
BP	GO:0034391	regulation of smooth muscle cell apoptotic process	11	7.19305e-07	2.72696e-06
BP	GO:0043372	positive regulation of CD4-positive, alpha-beta T cell differentiation	11	7.19305e-07	2.72696e-06
BP	GO:0070293	renal absorption	11	7.19305e-07	2.72696e-06
BP	GO:0071398	cellular response to fatty acid	11	7.19305e-07	2.72696e-06
BP	GO:0046622	positive regulation of organ growth	13	7.43301e-07	2.8143e-06
BP	GO:0071622	regulation of granulocyte chemotaxis	13	7.43301e-07	2.8143e-06
BP	GO:0006942	regulation of striated muscle contraction	18	7.48817e-07	2.83154e-06
BP	GO:0034446	substrate adhesion-dependent cell spreading	18	7.48817e-07	2.83154e-06
BP	GO:0033688	regulation of osteoblast proliferation	10	7.55034e-07	2.85321e-06
BP	GO:0110053	regulation of actin filament organization	32	7.73148e-07	2.91979e-06
BP	GO:0014014	negative regulation of gliogenesis	12	7.80297e-07	2.943e-06
BP	GO:0048512	circadian behavior	12	7.80297e-07	2.943e-06
BP	GO:0006879	intracellular iron ion homeostasis	15	7.89736e-07	2.9767e-06
BP	GO:0006940	regulation of smooth muscle contraction	14	8.01502e-07	3.01911e-06
BP	GO:0032963	collagen metabolic process	19	8.16901e-07	3.07515e-06
BP	GO:0030512	negative regulation of transforming growth factor beta receptor signaling pathway	21	8.52473e-07	3.207e-06
BP	GO:1904427	positive regulation of calcium ion transmembrane transport	16	8.69201e-07	3.26784e-06
BP	GO:0034620	cellular response to unfolded protein	18	8.7067e-07	3.26918e-06
BP	GO:0043279	response to alkaloid	18	8.7067e-07	3.26918e-06
BP	GO:1904063	negative regulation of cation transmembrane transport	17	8.92507e-07	3.34904e-06
BP	GO:1902806	regulation of cell cycle G1/S phase transition	27	8.94052e-07	3.35269e-06
BP	GO:0032886	regulation of microtubule-based process	32	9.12575e-07	3.41998e-06
BP	GO:0034198	cellular response to amino acid starvation	13	9.32637e-07	3.49071e-06
BP	GO:0045778	positive regulation of ossification	13	9.32637e-07	3.49071e-06
BP	GO:0035994	response to muscle stretch	9	9.46451e-07	3.53468e-06
BP	GO:0045932	negative regulation of muscle contraction	9	9.46451e-07	3.53468e-06
BP	GO:0060907	positive regulation of macrophage cytokine production	9	9.46451e-07	3.53468e-06
BP	GO:0006071	glycerol metabolic process	8	9.49194e-07	3.53468e-06
BP	GO:0010744	positive regulation of macrophage derived foam cell differentiation	8	9.49194e-07	3.53468e-06
BP	GO:0032310	prostaglandin secretion	8	9.49194e-07	3.53468e-06
BP	GO:0060438	trachea development	8	9.49194e-07	3.53468e-06
BP	GO:2000811	negative regulation of anoikis	8	9.49194e-07	3.53468e-06
BP	GO:0014015	positive regulation of gliogenesis	15	9.52088e-07	3.54097e-06
BP	GO:0033143	regulation of intracellular steroid hormone receptor signaling pathway	15	9.52088e-07	3.54097e-06
BP	GO:0034390	smooth muscle cell apoptotic process	11	9.60376e-07	3.56954e-06
BP	GO:0090101	negative regulation of transmembrane receptor protein serine/threonine kinase signaling pathway	27	9.84741e-07	3.65779e-06
BP	GO:1901888	regulation of cell junction assembly	32	9.90709e-07	3.67763e-06
BP	GO:0006289	nucleotide-excision repair	16	1.03127e-06	3.82337e-06
BP	GO:0061053	somite development	16	1.03127e-06	3.82337e-06
BP	GO:0097194	execution phase of apoptosis	17	1.04588e-06	3.8751e-06
BP	GO:0043516	regulation of DNA damage response, signal transduction by p53 class mediator	10	1.05303e-06	3.89912e-06
BP	GO:0043583	ear development	29	1.06679e-06	3.9476e-06
BP	GO:0033700	phospholipid efflux	7	1.11621e-06	4.1175e-06
BP	GO:0034116	positive regulation of heterotypic cell-cell adhesion	7	1.11621e-06	4.1175e-06
BP	GO:0051000	positive regulation of nitric-oxide synthase activity	7	1.11621e-06	4.1175e-06
BP	GO:0070943	neutrophil-mediated killing of symbiont cell	7	1.11621e-06	4.1175e-06
BP	GO:0071285	cellular response to lithium ion	7	1.11621e-06	4.1175e-06
BP	GO:0006635	fatty acid beta-oxidation	15	1.14383e-06	4.21674e-06
BP	GO:0002279	mast cell activation involved in immune response	13	1.16378e-06	4.28493e-06
BP	GO:0048260	positive regulation of receptor-mediated endocytosis	13	1.16378e-06	4.28493e-06
BP	GO:0007188	adenylate cyclase-modulating G protein-coupled receptor signaling pathway	32	1.16589e-06	4.28801e-06
BP	GO:0048705	skeletal system morphogenesis	29	1.16608e-06	4.28801e-06
BP	GO:0045930	negative regulation of mitotic cell cycle	30	1.1808e-06	4.33943e-06
BP	GO:0001570	vasculogenesis	16	1.22009e-06	4.47545e-06
BP	GO:0030593	neutrophil chemotaxis	16	1.22009e-06	4.47545e-06
BP	GO:0051279	regulation of release of sequestered calcium ion into cytosol	16	1.22009e-06	4.47545e-06
BP	GO:0014033	neural crest cell differentiation	17	1.22271e-06	4.47667e-06
BP	GO:0021766	hippocampus development	17	1.22271e-06	4.47667e-06
BP	GO:0042475	odontogenesis of dentin-containing tooth	17	1.22271e-06	4.47667e-06
BP	GO:0007189	adenylate cyclase-activating G protein-coupled receptor signaling pathway	25	1.2623e-06	4.61876e-06
BP	GO:0002369	T cell cytokine production	11	1.26979e-06	4.63173e-06
BP	GO:0002724	regulation of T cell cytokine production	11	1.26979e-06	4.63173e-06
BP	GO:0035886	vascular associated smooth muscle cell differentiation	11	1.26979e-06	4.63173e-06
BP	GO:0051702	biological process involved in interaction with symbiont	11	1.26979e-06	4.63173e-06
BP	GO:1905898	positive regulation of response to endoplasmic reticulum stress	11	1.26979e-06	4.63173e-06
BP	GO:0050821	protein stabilization	29	1.27383e-06	4.64359e-06
BP	GO:0061383	trabecula morphogenesis	12	1.28314e-06	4.67176e-06
BP	GO:0097028	dendritic cell differentiation	12	1.28314e-06	4.67176e-06
BP	GO:0009062	fatty acid catabolic process	18	1.35196e-06	4.91926e-06
BP	GO:0002040	sprouting angiogenesis	26	1.36319e-06	4.95704e-06
BP	GO:0090068	positive regulation of cell cycle process	32	1.36938e-06	4.97403e-06
BP	GO:0032411	positive regulation of transporter activity	15	1.36955e-06	4.97403e-06
BP	GO:0006312	mitotic recombination	9	1.38843e-06	5.02708e-06
BP	GO:0098581	detection of external biotic stimulus	9	1.38843e-06	5.02708e-06
BP	GO:1900078	positive regulation of cellular response to insulin stimulus	9	1.38843e-06	5.02708e-06
BP	GO:1904996	positive regulation of leukocyte adhesion to vascular endothelial cell	9	1.38843e-06	5.02708e-06
BP	GO:2000810	regulation of bicellular tight junction assembly	9	1.38843e-06	5.02708e-06
BP	GO:0051053	negative regulation of DNA metabolic process	21	1.39691e-06	5.05465e-06
BP	GO:0002062	chondrocyte differentiation	19	1.41879e-06	5.12752e-06
BP	GO:0070252	actin-mediated cell contraction	19	1.41879e-06	5.12752e-06
BP	GO:0006970	response to osmotic stress	16	1.43952e-06	5.19605e-06
BP	GO:0051149	positive regulation of muscle cell differentiation	16	1.43952e-06	5.19605e-06
BP	GO:0034205	amyloid-beta formation	13	1.44456e-06	5.21106e-06
BP	GO:0045744	negative regulation of G protein-coupled receptor signaling pathway	14	1.45915e-06	5.26045e-06
BP	GO:0006650	glycerophospholipid metabolic process	34	1.49841e-06	5.3987e-06
BP	GO:0010522	regulation of calcium ion transport into cytosol	8	1.51808e-06	5.43956e-06
BP	GO:0043691	reverse cholesterol transport	8	1.51808e-06	5.43956e-06
BP	GO:0055093	response to hyperoxia	8	1.51808e-06	5.43956e-06
BP	GO:0061298	retina vasculature development in camera-type eye	8	1.51808e-06	5.43956e-06
BP	GO:0097284	hepatocyte apoptotic process	8	1.51808e-06	5.43956e-06
BP	GO:1900037	regulation of cellular response to hypoxia	8	1.51808e-06	5.43956e-06
BP	GO:1902001	fatty acid transmembrane transport	8	1.51808e-06	5.43956e-06
BP	GO:1902236	negative regulation of endoplasmic reticulum stress-induced intrinsic apoptotic signaling pathway	8	1.51808e-06	5.43956e-06
BP	GO:2001185	regulation of CD8-positive, alpha-beta T cell activation	8	1.51808e-06	5.43956e-06
BP	GO:0000075	cell cycle checkpoint signaling	25	1.54477e-06	5.53184e-06
BP	GO:0006835	dicarboxylic acid transport	18	1.55939e-06	5.58077e-06
BP	GO:0007266	Rho protein signal transduction	21	1.57533e-06	5.63437e-06
BP	GO:0043029	T cell homeostasis	12	1.62855e-06	5.81061e-06
BP	GO:0045622	regulation of T-helper cell differentiation	12	1.62855e-06	5.81061e-06
BP	GO:0070849	response to epidermal growth factor	12	1.62855e-06	5.81061e-06
BP	GO:1904894	positive regulation of receptor signaling pathway via STAT	12	1.62855e-06	5.81061e-06
BP	GO:0032481	positive regulation of type I interferon production	15	1.63445e-06	5.82107e-06
BP	GO:0045806	negative regulation of endocytosis	15	1.63445e-06	5.82107e-06
BP	GO:0062208	positive regulation of pattern recognition receptor signaling pathway	15	1.63445e-06	5.82107e-06
BP	GO:0072091	regulation of stem cell proliferation	17	1.65964e-06	5.90312e-06
BP	GO:0002478	antigen processing and presentation of exogenous peptide antigen	11	1.66352e-06	5.90312e-06
BP	GO:0003203	endocardial cushion morphogenesis	11	1.66352e-06	5.90312e-06
BP	GO:0032814	regulation of natural killer cell activation	11	1.66352e-06	5.90312e-06
BP	GO:0032965	regulation of collagen biosynthetic process	11	1.66352e-06	5.90312e-06
BP	GO:0070302	regulation of stress-activated protein kinase signaling cascade	11	1.66352e-06	5.90312e-06
BP	GO:0060768	regulation of epithelial cell proliferation involved in prostate gland development	6	1.69054e-06	5.98457e-06
BP	GO:0071372	cellular response to follicle-stimulating hormone stimulus	6	1.69054e-06	5.98457e-06
BP	GO:0090184	positive regulation of kidney development	6	1.69054e-06	5.98457e-06
BP	GO:1904179	positive regulation of adipose tissue development	6	1.69054e-06	5.98457e-06
BP	GO:0002820	negative regulation of adaptive immune response	14	1.76715e-06	6.252e-06
BP	GO:0061756	leukocyte adhesion to vascular endothelial cell	13	1.78402e-06	6.30411e-06
BP	GO:1990928	response to amino acid starvation	13	1.78402e-06	6.30411e-06
BP	GO:0061136	regulation of proteasomal protein catabolic process	26	1.81919e-06	6.42453e-06
BP	GO:0007613	memory	20	1.83892e-06	6.49032e-06
BP	GO:0099565	chemical synaptic transmission, postsynaptic	19	1.85093e-06	6.52876e-06
BP	GO:0035107	appendage morphogenesis	22	1.87154e-06	6.59355e-06
BP	GO:0035108	limb morphogenesis	22	1.87154e-06	6.59355e-06
BP	GO:0030509	BMP signaling pathway	24	1.91973e-06	6.7593e-06
BP	GO:0033555	multicellular organismal response to stress	17	1.92712e-06	6.78124e-06
BP	GO:0032007	negative regulation of TOR signaling	15	1.9444e-06	6.83797e-06
BP	GO:0002828	regulation of type 2 immune response	10	1.96791e-06	6.90002e-06
BP	GO:0002862	negative regulation of inflammatory response to antigenic stimulus	10	1.96791e-06	6.90002e-06
BP	GO:0051873	killing by host of symbiont cells	10	1.96791e-06	6.90002e-06
BP	GO:0060914	heart formation	10	1.96791e-06	6.90002e-06
BP	GO:2000677	regulation of transcription regulatory region DNA binding	10	1.96791e-06	6.90002e-06
BP	GO:0001783	B cell apoptotic process	9	1.99768e-06	6.98772e-06
BP	GO:0032469	endoplasmic reticulum calcium ion homeostasis	9	1.99768e-06	6.98772e-06
BP	GO:0036296	response to increased oxygen levels	9	1.99768e-06	6.98772e-06
BP	GO:1905564	positive regulation of vascular endothelial cell proliferation	9	1.99768e-06	6.98772e-06
BP	GO:0000722	telomere maintenance via recombination	7	2.00948e-06	6.99156e-06
BP	GO:0001787	natural killer cell proliferation	7	2.00948e-06	6.99156e-06
BP	GO:0002517	T cell tolerance induction	7	2.00948e-06	6.99156e-06
BP	GO:0014004	microglia differentiation	7	2.00948e-06	6.99156e-06
BP	GO:0048302	regulation of isotype switching to IgG isotypes	7	2.00948e-06	6.99156e-06
BP	GO:0070234	positive regulation of T cell apoptotic process	7	2.00948e-06	6.99156e-06
BP	GO:1901722	regulation of cell proliferation involved in kidney development	7	2.00948e-06	6.99156e-06
BP	GO:2001138	regulation of phospholipid transport	7	2.00948e-06	6.99156e-06
BP	GO:2001140	positive regulation of phospholipid transport	7	2.00948e-06	6.99156e-06
BP	GO:0006693	prostaglandin metabolic process	12	2.05364e-06	7.11993e-06
BP	GO:0045747	positive regulation of Notch signaling pathway	12	2.05364e-06	7.11993e-06
BP	GO:0046686	response to cadmium ion	12	2.05364e-06	7.11993e-06
BP	GO:0051150	regulation of smooth muscle cell differentiation	12	2.05364e-06	7.11993e-06
BP	GO:0060976	coronary vasculature development	12	2.05364e-06	7.11993e-06
BP	GO:2000404	regulation of T cell migration	12	2.05364e-06	7.11993e-06
BP	GO:0050829	defense response to Gram-negative bacterium	18	2.06287e-06	7.14771e-06
BP	GO:0032715	negative regulation of interleukin-6 production	14	2.1319e-06	7.37821e-06
BP	GO:0150116	regulation of cell-substrate junction organization	14	2.1319e-06	7.37821e-06
BP	GO:0000082	G1/S transition of mitotic cell cycle	29	2.13811e-06	7.39536e-06
BP	GO:0060391	positive regulation of SMAD protein signal transduction	11	2.1605e-06	7.46839e-06
BP	GO:0001913	T cell mediated cytotoxicity	13	2.19254e-06	7.57468e-06
BP	GO:0021953	central nervous system neuron differentiation	27	2.27589e-06	7.85803e-06
BP	GO:0048736	appendage development	25	2.29082e-06	7.90031e-06
BP	GO:0060173	limb development	25	2.29082e-06	7.90031e-06
BP	GO:0032890	regulation of organic acid transport	15	2.30599e-06	7.94797e-06
BP	GO:0045055	regulated exocytosis	28	2.31778e-06	7.9839e-06
BP	GO:0002902	regulation of B cell apoptotic process	8	2.35327e-06	8.08722e-06
BP	GO:0034375	high-density lipoprotein particle remodeling	8	2.35327e-06	8.08722e-06
BP	GO:0051900	regulation of mitochondrial depolarization	8	2.35327e-06	8.08722e-06
BP	GO:1903978	regulation of microglial cell activation	8	2.35327e-06	8.08722e-06
BP	GO:0060079	excitatory postsynaptic potential	18	2.36609e-06	8.12653e-06
BP	GO:0050770	regulation of axonogenesis	21	2.51633e-06	8.63749e-06
BP	GO:0045576	mast cell activation	14	2.56234e-06	8.79028e-06
BP	GO:0006692	prostanoid metabolic process	12	2.57378e-06	8.82439e-06
BP	GO:0034766	negative regulation of monoatomic ion transmembrane transport	17	2.58169e-06	8.84636e-06
BP	GO:0043407	negative regulation of MAP kinase activity	10	2.6418e-06	9.03129e-06
BP	GO:0045940	positive regulation of steroid metabolic process	10	2.6418e-06	9.03129e-06
BP	GO:1902176	negative regulation of oxidative stress-induced intrinsic apoptotic signaling pathway	10	2.6418e-06	9.03129e-06
BP	GO:1904893	negative regulation of receptor signaling pathway via STAT	10	2.6418e-06	9.03129e-06
BP	GO:0001541	ovarian follicle development	13	2.68199e-06	9.16333e-06
BP	GO:0009791	post-embryonic development	16	2.71734e-06	9.27874e-06
BP	GO:0001937	negative regulation of endothelial cell proliferation	15	2.72663e-06	9.29965e-06
BP	GO:0019731	antibacterial humoral response	15	2.72663e-06	9.29965e-06
BP	GO:0007595	lactation	11	2.78303e-06	9.4865e-06
BP	GO:0010818	T cell chemotaxis	9	2.82389e-06	9.61465e-06
BP	GO:0036037	CD8-positive, alpha-beta T cell activation	9	2.82389e-06	9.61465e-06
BP	GO:0030178	negative regulation of Wnt signaling pathway	24	3.16892e-06	1.07831e-05
BP	GO:0009299	mRNA transcription	12	3.20673e-06	1.08929e-05
BP	GO:0043457	regulation of cellular respiration	12	3.20673e-06	1.08929e-05
BP	GO:1905562	regulation of vascular endothelial cell proliferation	12	3.20673e-06	1.08929e-05
BP	GO:1902930	regulation of alcohol biosynthetic process	13	3.26593e-06	1.10876e-05
BP	GO:0044772	mitotic cell cycle phase transition	44	3.37883e-06	1.14642e-05
BP	GO:0010226	response to lithium ion	7	3.43012e-06	1.16048e-05
BP	GO:0034616	response to laminar fluid shear stress	7	3.43012e-06	1.16048e-05
BP	GO:0045779	negative regulation of bone resorption	7	3.43012e-06	1.16048e-05
BP	GO:0048291	isotype switching to IgG isotypes	7	3.43012e-06	1.16048e-05
BP	GO:1904177	regulation of adipose tissue development	7	3.43012e-06	1.16048e-05
BP	GO:0035821	modulation of process of another organism	19	3.5001e-06	1.18191e-05
BP	GO:0001782	B cell homeostasis	10	3.50755e-06	1.18191e-05
BP	GO:0002474	antigen processing and presentation of peptide antigen via MHC class I	10	3.50755e-06	1.18191e-05
BP	GO:0033687	osteoblast proliferation	10	3.50755e-06	1.18191e-05
BP	GO:1900101	regulation of endoplasmic reticulum unfolded protein response	10	3.50755e-06	1.18191e-05
BP	GO:1902882	regulation of response to oxidative stress	10	3.50755e-06	1.18191e-05
BP	GO:1905332	positive regulation of morphogenesis of an epithelium	10	3.50755e-06	1.18191e-05
BP	GO:0019400	alditol metabolic process	8	3.54877e-06	1.19512e-05
BP	GO:0010887	negative regulation of cholesterol storage	6	3.57365e-06	1.19733e-05
BP	GO:0048304	positive regulation of isotype switching to IgG isotypes	6	3.57365e-06	1.19733e-05
BP	GO:0060020	Bergmann glial cell differentiation	6	3.57365e-06	1.19733e-05
BP	GO:0060397	growth hormone receptor signaling pathway via JAK-STAT	6	3.57365e-06	1.19733e-05
BP	GO:0060767	epithelial cell proliferation involved in prostate gland development	6	3.57365e-06	1.19733e-05
BP	GO:0070669	response to interleukin-2	6	3.57365e-06	1.19733e-05
BP	GO:0072584	caveolin-mediated endocytosis	6	3.57365e-06	1.19733e-05
BP	GO:0097278	complement-dependent cytotoxicity	6	3.57365e-06	1.19733e-05
BP	GO:2000109	regulation of macrophage apoptotic process	6	3.57365e-06	1.19733e-05
BP	GO:0003143	embryonic heart tube morphogenesis	14	3.66191e-06	1.2255e-05
BP	GO:0003208	cardiac ventricle morphogenesis	14	3.66191e-06	1.2255e-05
BP	GO:0051591	response to cAMP	16	3.67858e-06	1.23038e-05
BP	GO:0018210	peptidyl-threonine modification	15	3.77919e-06	1.26331e-05
BP	GO:0051156	glucose 6-phosphate metabolic process	9	3.92774e-06	1.31222e-05
BP	GO:0010574	regulation of vascular endothelial growth factor production	13	3.95976e-06	1.32217e-05
BP	GO:0022602	ovulation cycle process	12	3.97289e-06	1.32355e-05
BP	GO:0032964	collagen biosynthetic process	12	3.97289e-06	1.32355e-05
BP	GO:0043303	mast cell degranulation	12	3.97289e-06	1.32355e-05
BP	GO:0101023	vascular endothelial cell proliferation	12	3.97289e-06	1.32355e-05
BP	GO:0061844	antimicrobial humoral immune response mediated by antimicrobial peptide	20	4.24501e-06	1.4134e-05
BP	GO:1990868	response to chemokine	16	4.26512e-06	1.41769e-05
BP	GO:1990869	cellular response to chemokine	16	4.26512e-06	1.41769e-05
BP	GO:2000177	regulation of neural precursor cell proliferation	16	4.26512e-06	1.41769e-05
BP	GO:0042246	tissue regeneration	15	4.43068e-06	1.47189e-05
BP	GO:0150115	cell-substrate junction organization	17	4.5216e-06	1.50124e-05
BP	GO:0038202	TORC1 signaling	18	4.57584e-06	1.51839e-05
BP	GO:0010614	negative regulation of cardiac muscle hypertrophy	10	4.60916e-06	1.52859e-05
BP	GO:0007015	actin filament organization	44	4.73691e-06	1.57007e-05
BP	GO:0034113	heterotypic cell-cell adhesion	13	4.78091e-06	1.58109e-05
BP	GO:0051893	regulation of focal adhesion assembly	13	4.78091e-06	1.58109e-05
BP	GO:0090109	regulation of cell-substrate junction assembly	13	4.78091e-06	1.58109e-05
BP	GO:1905517	macrophage migration	13	4.78091e-06	1.58109e-05
BP	GO:0045581	negative regulation of T cell differentiation	12	4.89562e-06	1.61721e-05
BP	GO:0070169	positive regulation of biomineral tissue development	12	4.89562e-06	1.61721e-05
BP	GO:0019233	sensory perception of pain	15	5.18055e-06	1.70941e-05
BP	GO:0070098	chemokine-mediated signaling pathway	15	5.18055e-06	1.70941e-05
BP	GO:0033559	unsaturated fatty acid metabolic process	18	5.19503e-06	1.71226e-05
BP	GO:1901800	positive regulation of proteasomal protein catabolic process	18	5.19503e-06	1.71226e-05
BP	GO:0019430	removal of superoxide radicals	8	5.22197e-06	1.71825e-05
BP	GO:0042745	circadian sleep/wake cycle	8	5.22197e-06	1.71825e-05
BP	GO:0045722	positive regulation of gluconeogenesis	8	5.22197e-06	1.71825e-05
BP	GO:0003171	atrioventricular valve development	9	5.38244e-06	1.7671e-05
BP	GO:0014047	glutamate secretion	9	5.38244e-06	1.7671e-05
BP	GO:0045672	positive regulation of osteoclast differentiation	9	5.38244e-06	1.7671e-05
BP	GO:0060402	calcium ion transport into cytosol	9	5.38244e-06	1.7671e-05
BP	GO:0002923	regulation of humoral immune response mediated by circulating immunoglobulin	7	5.59911e-06	1.83414e-05
BP	GO:0051044	positive regulation of membrane protein ectodomain proteolysis	7	5.59911e-06	1.83414e-05
BP	GO:0055091	phospholipid homeostasis	7	5.59911e-06	1.83414e-05
BP	GO:0090399	replicative senescence	7	5.59911e-06	1.83414e-05
BP	GO:0006814	sodium ion transport	29	5.67128e-06	1.85675e-05
BP	GO:0010712	regulation of collagen metabolic process	11	5.68659e-06	1.85762e-05
BP	GO:0060563	neuroepithelial cell differentiation	11	5.68659e-06	1.85762e-05
BP	GO:1901524	regulation of mitophagy	11	5.68659e-06	1.85762e-05
BP	GO:2001239	regulation of extrinsic apoptotic signaling pathway in absence of ligand	11	5.68659e-06	1.85762e-05
BP	GO:0034142	toll-like receptor 4 signaling pathway	13	5.74905e-06	1.87594e-05
BP	GO:0045620	negative regulation of lymphocyte differentiation	13	5.74905e-06	1.87594e-05
BP	GO:0071897	DNA biosynthetic process	23	5.87421e-06	1.91572e-05
BP	GO:0000422	autophagy of mitochondrion	18	5.88863e-06	1.91829e-05
BP	GO:0018958	phenol-containing compound metabolic process	18	5.88863e-06	1.91829e-05
BP	GO:0008593	regulation of Notch signaling pathway	17	5.91538e-06	1.92594e-05
BP	GO:0045191	regulation of isotype switching	10	5.9984e-06	1.95189e-05
BP	GO:0048285	organelle fission	46	6.14718e-06	1.99919e-05
BP	GO:0071772	response to BMP	24	6.1732e-06	2.00544e-05
BP	GO:0071773	cellular response to BMP stimulus	24	6.1732e-06	2.00544e-05
BP	GO:0048259	regulation of receptor-mediated endocytosis	19	6.38019e-06	2.07154e-05
BP	GO:0007498	mesoderm development	20	6.65755e-06	2.1604e-05
BP	GO:0048548	regulation of pinocytosis	6	6.86787e-06	2.22129e-05
BP	GO:0070944	neutrophil-mediated killing of bacterium	6	6.86787e-06	2.22129e-05
BP	GO:0071389	cellular response to mineralocorticoid stimulus	6	6.86787e-06	2.22129e-05
BP	GO:0071394	cellular response to testosterone stimulus	6	6.86787e-06	2.22129e-05
BP	GO:0072110	glomerular mesangial cell proliferation	6	6.86787e-06	2.22129e-05
BP	GO:0106014	regulation of inflammatory response to wounding	6	6.86787e-06	2.22129e-05
BP	GO:0001947	heart looping	13	6.8863e-06	2.22481e-05
BP	GO:0071715	icosanoid transport	13	6.8863e-06	2.22481e-05
BP	GO:0032418	lysosome localization	15	7.02766e-06	2.26798e-05
BP	GO:0048041	focal adhesion assembly	15	7.02766e-06	2.26798e-05
BP	GO:0042789	mRNA transcription by RNA polymerase II	11	7.11733e-06	2.29315e-05
BP	GO:0048247	lymphocyte chemotaxis	11	7.11733e-06	2.29315e-05
BP	GO:1905521	regulation of macrophage migration	11	7.11733e-06	2.29315e-05
BP	GO:1903055	positive regulation of extracellular matrix organization	9	7.27547e-06	2.34281e-05
BP	GO:0002448	mast cell mediated immunity	12	7.32097e-06	2.3536e-05
BP	GO:0007187	G protein-coupled receptor signaling pathway, coupled to cyclic nucleotide second messenger	12	7.32097e-06	2.3536e-05
BP	GO:0051180	vitamin transport	12	7.32097e-06	2.3536e-05
BP	GO:0016054	organic acid catabolic process	28	7.38317e-06	2.371e-05
BP	GO:0046395	carboxylic acid catabolic process	28	7.38317e-06	2.371e-05
BP	GO:0002320	lymphoid progenitor cell differentiation	8	7.5172e-06	2.40485e-05
BP	GO:0002483	antigen processing and presentation of endogenous peptide antigen	8	7.5172e-06	2.40485e-05
BP	GO:0003081	regulation of systemic arterial blood pressure by renin-angiotensin	8	7.5172e-06	2.40485e-05
BP	GO:0045844	positive regulation of striated muscle tissue development	8	7.5172e-06	2.40485e-05
BP	GO:0046641	positive regulation of alpha-beta T cell proliferation	8	7.5172e-06	2.40485e-05
BP	GO:0048636	positive regulation of muscle organ development	8	7.5172e-06	2.40485e-05
BP	GO:1901863	positive regulation of muscle tissue development	8	7.5172e-06	2.40485e-05
BP	GO:0007265	Ras protein signal transduction	18	7.53083e-06	2.4079e-05
BP	GO:0000423	mitophagy	16	7.54007e-06	2.40824e-05
BP	GO:0007044	cell-substrate junction assembly	16	7.54007e-06	2.40824e-05
BP	GO:1990266	neutrophil migration	17	7.68284e-06	2.4525e-05
BP	GO:0010661	positive regulation of muscle cell apoptotic process	10	7.73565e-06	2.46134e-05
BP	GO:0014741	negative regulation of muscle hypertrophy	10	7.73565e-06	2.46134e-05
BP	GO:0032872	regulation of stress-activated MAPK cascade	10	7.73565e-06	2.46134e-05
BP	GO:0033280	response to vitamin D	10	7.73565e-06	2.46134e-05
BP	GO:0060323	head morphogenesis	10	7.73565e-06	2.46134e-05
BP	GO:0070229	negative regulation of lymphocyte apoptotic process	10	7.73565e-06	2.46134e-05
BP	GO:1990849	vacuolar localization	15	8.15452e-06	2.59322e-05
BP	GO:0010812	negative regulation of cell-substrate adhesion	13	8.21749e-06	2.61183e-05
BP	GO:0000018	regulation of DNA recombination	20	8.27819e-06	2.6297e-05
BP	GO:0032008	positive regulation of TOR signaling	14	8.43987e-06	2.67817e-05
BP	GO:0045911	positive regulation of DNA recombination	14	8.43987e-06	2.67817e-05
BP	GO:0031640	killing of cells of another organism	18	8.4971e-06	2.69342e-05
BP	GO:0141061	disruption of cell in another organism	18	8.4971e-06	2.69342e-05
BP	GO:0044843	cell cycle G1/S phase transition	30	8.57066e-06	2.71527e-05
BP	GO:0033044	regulation of chromosome organization	28	8.63503e-06	2.73419e-05
BP	GO:0001942	hair follicle development	16	8.6488e-06	2.73708e-05
BP	GO:0019751	polyol metabolic process	17	8.73273e-06	2.76215e-05
BP	GO:0010544	negative regulation of platelet activation	7	8.79775e-06	2.77228e-05
BP	GO:0030299	intestinal cholesterol absorption	7	8.79775e-06	2.77228e-05
BP	GO:0030730	triglyceride storage	7	8.79775e-06	2.77228e-05
BP	GO:0032148	activation of protein kinase B activity	7	8.79775e-06	2.77228e-05
BP	GO:0046851	negative regulation of bone remodeling	7	8.79775e-06	2.77228e-05
BP	GO:0060576	intestinal epithelial cell development	7	8.79775e-06	2.77228e-05
BP	GO:0110096	cellular response to aldehyde	7	8.79775e-06	2.77228e-05
BP	GO:0010634	positive regulation of epithelial cell migration	11	8.85182e-06	2.78633e-05
BP	GO:0032309	icosanoid secretion	11	8.85182e-06	2.78633e-05
BP	GO:1902991	regulation of amyloid precursor protein catabolic process	12	8.88801e-06	2.79623e-05
BP	GO:1902904	negative regulation of supramolecular fiber organization	22	8.96512e-06	2.81898e-05
BP	GO:0001516	prostaglandin biosynthetic process	9	9.71034e-06	3.04679e-05
BP	GO:0001911	negative regulation of leukocyte mediated cytotoxicity	9	9.71034e-06	3.04679e-05
BP	GO:0002710	negative regulation of T cell mediated immunity	9	9.71034e-06	3.04679e-05
BP	GO:0046457	prostanoid biosynthetic process	9	9.71034e-06	3.04679e-05
BP	GO:0051926	negative regulation of calcium ion transport	13	9.77035e-06	3.06398e-05
BP	GO:0032412	regulation of monoatomic ion transmembrane transporter activity	22	9.87619e-06	3.09519e-05
BP	GO:0046470	phosphatidylcholine metabolic process	14	9.8833e-06	3.09519e-05
BP	GO:0045730	respiratory burst	10	9.89093e-06	3.09519e-05
BP	GO:0070670	response to interleukin-4	10	9.89093e-06	3.09519e-05
BP	GO:0048709	oligodendrocyte differentiation	17	9.90917e-06	3.09872e-05
BP	GO:1901988	negative regulation of cell cycle phase transition	30	9.91275e-06	3.09872e-05
BP	GO:0050807	regulation of synapse organization	33	1.00205e-05	3.13074e-05
BP	GO:0006887	exocytosis	36	1.00616e-05	3.14191e-05
BP	GO:0031623	receptor internalization	20	1.02465e-05	3.19795e-05
BP	GO:0006706	steroid catabolic process	8	1.06093e-05	3.2937e-05
BP	GO:0010623	programmed cell death involved in cell development	8	1.06093e-05	3.2937e-05
BP	GO:0030220	platelet formation	8	1.06093e-05	3.2937e-05
BP	GO:0046716	muscle cell cellular homeostasis	8	1.06093e-05	3.2937e-05
BP	GO:0048169	regulation of long-term neuronal synaptic plasticity	8	1.06093e-05	3.2937e-05
BP	GO:0061042	vascular wound healing	8	1.06093e-05	3.2937e-05
BP	GO:0071450	cellular response to oxygen radical	8	1.06093e-05	3.2937e-05
BP	GO:0071451	cellular response to superoxide	8	1.06093e-05	3.2937e-05
BP	GO:0090280	positive regulation of calcium ion import	8	1.06093e-05	3.2937e-05
BP	GO:1901623	regulation of lymphocyte chemotaxis	8	1.06093e-05	3.2937e-05
BP	GO:0042303	molting cycle	18	1.07699e-05	3.34004e-05
BP	GO:0042633	hair cycle	18	1.07699e-05	3.34004e-05
BP	GO:0030968	endoplasmic reticulum unfolded protein response	15	1.09006e-05	3.37879e-05
BP	GO:0042149	cellular response to glucose starvation	11	1.09428e-05	3.38828e-05
BP	GO:1902003	regulation of amyloid-beta formation	11	1.09428e-05	3.38828e-05
BP	GO:0001708	cell fate specification	17	1.12253e-05	3.47212e-05
BP	GO:0031398	positive regulation of protein ubiquitination	17	1.12253e-05	3.47212e-05
BP	GO:0031333	negative regulation of protein-containing complex assembly	20	1.13807e-05	3.51833e-05
BP	GO:0050853	B cell receptor signaling pathway	14	1.15408e-05	3.56596e-05
BP	GO:0045664	regulation of neuron differentiation	24	1.15799e-05	3.57614e-05
BP	GO:0030213	hyaluronan biosynthetic process	6	1.22564e-05	3.77712e-05
BP	GO:0033690	positive regulation of osteoblast proliferation	6	1.22564e-05	3.77712e-05
BP	GO:0035933	glucocorticoid secretion	6	1.22564e-05	3.77712e-05
BP	GO:1901731	positive regulation of platelet aggregation	6	1.22564e-05	3.77712e-05
BP	GO:0062098	regulation of programmed necrotic cell death	10	1.25449e-05	3.86076e-05
BP	GO:1904994	regulation of leukocyte adhesion to vascular endothelial cell	10	1.25449e-05	3.86076e-05
BP	GO:1901875	positive regulation of post-translational protein modification	19	1.25475e-05	3.86076e-05
BP	GO:0033627	cell adhesion mediated by integrin	15	1.25594e-05	3.86241e-05
BP	GO:0035249	synaptic transmission, glutamatergic	17	1.26955e-05	3.90222e-05
BP	GO:0014850	response to muscle activity	9	1.28085e-05	3.92873e-05
BP	GO:0045648	positive regulation of erythrocyte differentiation	9	1.28085e-05	3.92873e-05
BP	GO:0071634	regulation of transforming growth factor beta production	9	1.28085e-05	3.92873e-05
BP	GO:0071875	adrenergic receptor signaling pathway	9	1.28085e-05	3.92873e-05
BP	GO:0021510	spinal cord development	16	1.28988e-05	3.95025e-05
BP	GO:0022404	molting cycle process	16	1.28988e-05	3.95025e-05
BP	GO:0022405	hair cycle process	16	1.28988e-05	3.95025e-05
BP	GO:0060135	maternal process involved in female pregnancy	12	1.29239e-05	3.95588e-05
BP	GO:0002281	macrophage activation involved in immune response	7	1.33761e-05	4.07943e-05
BP	GO:0002643	regulation of tolerance induction	7	1.33761e-05	4.07943e-05
BP	GO:0042749	regulation of circadian sleep/wake cycle	7	1.33761e-05	4.07943e-05
BP	GO:0045721	negative regulation of gluconeogenesis	7	1.33761e-05	4.07943e-05
BP	GO:0045780	positive regulation of bone resorption	7	1.33761e-05	4.07943e-05
BP	GO:0060263	regulation of respiratory burst	7	1.33761e-05	4.07943e-05
BP	GO:0098543	detection of other organism	7	1.33761e-05	4.07943e-05
BP	GO:0055117	regulation of cardiac muscle contraction	14	1.34393e-05	4.09346e-05
BP	GO:0002347	response to tumor cell	11	1.345e-05	4.09346e-05
BP	GO:0019884	antigen processing and presentation of exogenous antigen	11	1.345e-05	4.09346e-05
BP	GO:0043114	regulation of vascular permeability	11	1.345e-05	4.09346e-05
BP	GO:0141060	disruption of anatomical structure in another organism	18	1.35731e-05	4.12882e-05
BP	GO:0010632	regulation of epithelial cell migration	13	1.36682e-05	4.15344e-05
BP	GO:0046503	glycerolipid catabolic process	13	1.36682e-05	4.15344e-05
BP	GO:0008654	phospholipid biosynthetic process	28	1.46975e-05	4.45543e-05
BP	GO:0014829	vascular associated smooth muscle contraction	8	1.47075e-05	4.45543e-05
BP	GO:0048011	neurotrophin TRK receptor signaling pathway	8	1.47075e-05	4.45543e-05
BP	GO:0051953	negative regulation of amine transport	8	1.47075e-05	4.45543e-05
BP	GO:1900227	positive regulation of NLRP3 inflammasome complex assembly	8	1.47075e-05	4.45543e-05
BP	GO:2000209	regulation of anoikis	8	1.47075e-05	4.45543e-05
BP	GO:0050803	regulation of synapse structure or activity	33	1.48376e-05	4.49254e-05
BP	GO:0016525	negative regulation of angiogenesis	21	1.50822e-05	4.56425e-05
BP	GO:0006690	icosanoid metabolic process	18	1.52059e-05	4.59695e-05
BP	GO:0031644	regulation of nervous system process	18	1.52059e-05	4.59695e-05
BP	GO:0048168	regulation of neuronal synaptic plasticity	12	1.54843e-05	4.67632e-05
BP	GO:0050881	musculoskeletal movement	12	1.54843e-05	4.67632e-05
BP	GO:0006476	protein deacetylation	10	1.57901e-05	4.75157e-05
BP	GO:0046427	positive regulation of receptor signaling pathway via JAK-STAT	10	1.57901e-05	4.75157e-05
BP	GO:0051154	negative regulation of striated muscle cell differentiation	10	1.57901e-05	4.75157e-05
BP	GO:0060421	positive regulation of heart growth	10	1.57901e-05	4.75157e-05
BP	GO:1901532	regulation of hematopoietic progenitor cell differentiation	10	1.57901e-05	4.75157e-05
BP	GO:1904706	negative regulation of vascular associated smooth muscle cell proliferation	10	1.57901e-05	4.75157e-05
BP	GO:2000008	regulation of protein localization to cell surface	10	1.57901e-05	4.75157e-05
BP	GO:0061371	determination of heart left/right asymmetry	13	1.60857e-05	4.83718e-05
BP	GO:0040029	epigenetic regulation of gene expression	32	1.6091e-05	4.83718e-05
BP	GO:0043473	pigmentation	17	1.61611e-05	4.85576e-05
BP	GO:0003254	regulation of membrane depolarization	11	1.64409e-05	4.93227e-05
BP	GO:1903146	regulation of autophagy of mitochondrion	11	1.64409e-05	4.93227e-05
BP	GO:1990090	cellular response to nerve growth factor stimulus	11	1.64409e-05	4.93227e-05
BP	GO:0002418	immune response to tumor cell	9	1.6711e-05	4.99293e-05
BP	GO:0002431	Fc receptor mediated stimulatory signaling pathway	9	1.6711e-05	4.99293e-05
BP	GO:0007628	adult walking behavior	9	1.6711e-05	4.99293e-05
BP	GO:0030212	hyaluronan metabolic process	9	1.6711e-05	4.99293e-05
BP	GO:0050891	multicellular organismal-level water homeostasis	9	1.6711e-05	4.99293e-05
BP	GO:0070498	interleukin-1-mediated signaling pathway	9	1.6711e-05	4.99293e-05
BP	GO:1902253	regulation of intrinsic apoptotic signaling pathway by p53 class mediator	9	1.6711e-05	4.99293e-05
BP	GO:2000191	regulation of fatty acid transport	9	1.6711e-05	4.99293e-05
BP	GO:0006302	double-strand break repair	33	1.68635e-05	5.03593e-05
BP	GO:0007264	small GTPase-mediated signal transduction	44	1.69058e-05	5.04599e-05
BP	GO:0032436	positive regulation of proteasomal ubiquitin-dependent protein catabolic process	14	1.80799e-05	5.39096e-05
BP	GO:0048644	muscle organ morphogenesis	14	1.80799e-05	5.39096e-05
BP	GO:0000723	telomere maintenance	21	1.8268e-05	5.44154e-05
BP	GO:2000181	negative regulation of blood vessel morphogenesis	21	1.8268e-05	5.44154e-05
BP	GO:0031343	positive regulation of cell killing	13	1.88703e-05	5.6181e-05
BP	GO:0030101	natural killer cell activation	16	1.89149e-05	5.62853e-05
BP	GO:0016202	regulation of striated muscle tissue development	10	1.97316e-05	5.85073e-05
BP	GO:0046717	acid secretion	10	1.97316e-05	5.85073e-05
BP	GO:0048246	macrophage chemotaxis	10	1.97316e-05	5.85073e-05
BP	GO:0002755	MyD88-dependent toll-like receptor signaling pathway	7	1.97612e-05	5.85073e-05
BP	GO:0006098	pentose-phosphate shunt	7	1.97612e-05	5.85073e-05
BP	GO:0060602	branch elongation of an epithelium	7	1.97612e-05	5.85073e-05
BP	GO:0071605	monocyte chemotactic protein-1 production	7	1.97612e-05	5.85073e-05
BP	GO:0071637	regulation of monocyte chemotactic protein-1 production	7	1.97612e-05	5.85073e-05
BP	GO:1903427	negative regulation of reactive oxygen species biosynthetic process	7	1.97612e-05	5.85073e-05
BP	GO:2000679	positive regulation of transcription regulatory region DNA binding	7	1.97612e-05	5.85073e-05
BP	GO:0006636	unsaturated fatty acid biosynthetic process	11	1.99915e-05	5.90324e-05
BP	GO:0010171	body morphogenesis	11	1.99915e-05	5.90324e-05
BP	GO:0051155	positive regulation of striated muscle cell differentiation	11	1.99915e-05	5.90324e-05
BP	GO:0003181	atrioventricular valve morphogenesis	8	2.0059e-05	5.90324e-05
BP	GO:0032753	positive regulation of interleukin-4 production	8	2.0059e-05	5.90324e-05
BP	GO:0034377	plasma lipoprotein particle assembly	8	2.0059e-05	5.90324e-05
BP	GO:0036344	platelet morphogenesis	8	2.0059e-05	5.90324e-05
BP	GO:0042104	positive regulation of activated T cell proliferation	8	2.0059e-05	5.90324e-05
BP	GO:0044346	fibroblast apoptotic process	8	2.0059e-05	5.90324e-05
BP	GO:0045649	regulation of macrophage differentiation	8	2.0059e-05	5.90324e-05
BP	GO:0070102	interleukin-6-mediated signaling pathway	8	2.0059e-05	5.90324e-05
BP	GO:0141087	positive regulation of inflammasome-mediated signaling pathway	8	2.0059e-05	5.90324e-05
BP	GO:0045986	negative regulation of smooth muscle contraction	6	2.06115e-05	6.05978e-05
[truncated: 2,566 more rows]
